# Supplementary material for: Precision biomarker discovery in hypertension through explainable AI and proteomics
Source: J Hum Hypertens. 2026 Apr 22;40(6):465–74. doi: 10.1038/s41371-026-01134-9 (PMC13249572; doi:10.1038/s41371-026-01134-9)
Supplement: Supplementary file 1 — Supplementary Table [file 41371_2026_1134_MOESM1_ESM.csv]

GeneSymbol	logFC	AveExpr	t	P.Value	adj.P.Val	B
Renin	-0.335691473	9.382693779	-6.782596018	2.33739649841475e-11	0	15.20562197
SHBG	-0.422176443	11.34437626	-6.439599123	2.09652305307256e-10	0	13.1559159
IL.1.R.AcP	-0.191760547	14.71873736	-5.131733123	3.62950152542233e-07	0.000150992	6.229156199
QORL1	0.221421602	11.13869926	5.084250997	4.62811287321571e-07	0.000150992	6.004885415
Endocan	-0.166683582	9.869251808	-4.602305172	4.87841152446919e-06	0.001273265	3.839229961
sE.Selectin	0.202121726	14.64135069	4.476520601	8.7221187651487e-06	0.001897061	3.307456103
SDF.1	-0.120424876	12.20682663	-4.325466659	1.72035267194526e-05	0.003207229	2.687321303
NG36	-0.141201829	8.776731141	-4.204051613	2.92652638847639e-05	0.004172357	2.203545285
Notch.1	-0.075138523	14.43031345	-4.194574287	3.04876127198051e-05	0.004172357	2.166335304
HSP.70	0.132418262	12.57284752	4.183539559	3.19720837898632e-05	0.004172357	2.123111555
ghrelin	-0.176775719	9.815192204	-4.078707711	4.99547806351209e-05	0.005926454	1.717902005
Cadherin.5	-0.11255219	13.55843787	-3.980737635	7.51365776188207e-05	0.007039167	1.348107958
Apo.E	0.211230597	15.57068777	3.980477273	7.5217271020506e-05	0.007039167	1.347136678
TSG.6	-0.146020902	10.23083949	-3.979515814	7.55159656730241e-05	0.007039167	1.343550485
Apo.E3	0.121769118	17.9587712	3.856443724	0.000124567	0.010837323	0.891361133
PEDF	0.075220595	15.60278774	3.817412043	0.000145583	0.011874121	0.750801298
MMP.2	-0.080404176	12.73349364	-3.743894124	0.000194552	0.014934723	0.489786309
LSAMP	-0.09898031	10.50849109	-3.70675544	0.000224828	0.016300014	0.359788901
IGFBP.2	-0.202135116	8.842883053	-3.677872557	0.00025138	0.017265823	0.259552909
Apo.E4	0.098764213	18.00927033	3.660075366	0.000269179	0.017563955	0.198165512
TFPI	0.099518954	15.66334155	3.643108656	0.000287245	0.01785021	0.139910132
BMP.1	0.117140518	12.15819303	3.616845281	0.000317467	0.01883159	0.0502497
sRAGE	-0.23953219	9.009631624	-3.474954603	0.000539246	0.029905946	-0.423305237
CD48	-0.08508774	9.219720927	-3.469573558	0.000549994	0.029905946	-0.440903472
Growth.hormone.receptor	0.145718641	10.45316252	3.456649841	0.000576632	0.030100204	-0.483061482
BCMA	-0.098700465	13.11788309	-3.434318116	0.000625517	0.030581857	-0.555549906
a1.Antitrypsin	-0.09710969	10.03166618	-3.431162748	0.000632728	0.030581857	-0.565755482
RS3A	0.166847648	9.508884366	3.411893462	0.000678471	0.031621612	-0.627881918
Adiponectin	-0.147288555	11.17920321	-3.3935866	0.000724766	0.032461672	-0.686591247
C5a	0.158535554	13.1375613	3.385459981	0.000746245	0.032461672	-0.712554828
Notch.3	-0.087031521	9.088190402	-3.350133864	0.000846678	0.0356424	-0.824715899
HSP70.protein.8	0.091548999	10.45935397	3.316395396	0.000954194	0.038913238	-0.930770284
ERP29	0.103004178	12.69065849	3.289348166	0.001049395	0.041498792	-1.015038555
calgranulin.B	0.161181495	11.38533908	3.253737839	0.001188182	0.045605231	-1.124963593
PHI	0.163579735	13.70524413	3.244411881	0.001227238	0.045758462	-1.153559622
RBP	0.061898058	7.721688677	3.218713747	0.00134109	0.048614526	-1.231944445
MMP.10	-0.179464881	9.580598775	-3.173973822	0.001562873	0.055122942	-1.366964011
LG3BP	0.136642067	10.05533336	3.163851407	0.001617534	0.055549529	-1.397257077
Leptin	0.213722751	13.10044994	3.147136322	0.001711669	0.057275088	-1.447073622
Protein.C	0.062351345	10.45983538	3.107306813	0.001956681	0.063836725	-1.564742995
TGF.b.R.III	-0.082120404	14.67381436	-3.085624151	0.002103245	0.065570229	-1.628186789
Soggy.1	0.063765191	11.30217693	3.084614964	0.002110306	0.065570229	-1.631129141
H31	-0.095348578	9.81797432	-3.07055933	0.002210943	0.066611013	-1.672011721
Fas.ligand..soluble	-0.178522172	9.178815181	-3.06581585	0.002245889	0.066611013	-1.68576765
JAK2	-0.059889333	16.89051423	-3.05253943	0.002346409	0.068045864	-1.724158552
C9	-0.082081579	16.17435495	-3.034764021	0.002487459	0.070073751	-1.77530457
Hemoglobin	-0.282540854	11.0121731	-3.026343199	0.002556956	0.070073751	-1.799432476
DLL4	-0.095955903	8.6733451	-3.016684917	0.002638853	0.070073751	-1.827025495
FLRT3	-0.11955714	11.68569975	-3.01642948	0.002641052	0.070073751	-1.827754094
DKK3	-0.086277149	12.13439463	-3.007980207	0.002714716	0.070073751	-1.851820483
sICAM.5	-0.099412551	9.768373882	-3.005295394	0.002738514	0.070073751	-1.859453946
Endoglin	-0.07791507	10.42630391	-2.974046246	0.003029904	0.075679397	-1.947812084
Aminoacylase.1	0.198920276	12.01105169	2.962480154	0.003144752	0.075679397	-1.98028698
Apo.B	-0.146107782	13.14771658	-2.959213122	0.003177905	0.075679397	-1.98943766
EFNB2	-0.10833836	13.42376597	-2.958072711	0.003189553	0.075679397	-1.992629533
MMP.7	0.129829197	10.7146397	2.946976654	0.003304935	0.077016791	-2.023623321
HXK2	0.128761887	9.037285951	2.936532479	0.003417006	0.077234612	-2.052692293
Troponin.I	0.142226205	8.979903319	2.935099528	0.003432649	0.077234612	-2.056672719
GFRa.2	-0.071355608	12.17822213	-2.914959972	0.003659535	0.08094396	-2.112415141
Myostatin	0.121658861	12.38059413	2.894110591	0.003908736	0.085015017	-2.169726994
Protein.S	0.062160387	12.05772339	2.881078623	0.004072244	0.087119321	-2.205345648
IDS	-0.076849974	11.38867742	-2.875682671	0.004141748	0.087177109	-2.220047714
Met	-0.069567563	13.02911214	-2.819064139	0.004938821	0.102304153	-2.372687258
PACAP.38	-0.132713335	7.91328696	-2.7971367	0.005283157	0.107726864	-2.431003997
Lysozyme	-0.054170269	16.53312564	-2.771488738	0.005713389	0.11378945	-2.498649726
a1.Antichymotrypsin	-0.040422971	18.00926327	-2.76910913	0.005754869	0.11378945	-2.504894929
CgA	-0.138997657	12.35580885	-2.755034483	0.006005821	0.116979044	-2.541725911
IGFBP.1	-0.293012641	9.246110611	-2.740094759	0.006282967	0.117988437	-2.580619453
Laminin	0.079407968	10.87841931	2.739060224	0.006302579	0.117988437	-2.583305052
PAPP.A	-0.129658309	13.60323493	-2.737677301	0.006328882	0.117988437	-2.586893496
EphB6	-0.068306061	10.51335519	-2.706192149	0.006955133	0.126256741	-2.668111329
IL.18.Ra	0.095987658	13.32068942	2.701756146	0.007047712	0.126256741	-2.679480238
IL.17F	0.131224872	9.216659948	2.70104588	0.007062638	0.126256741	-2.681298859
tPA	0.120807646	9.278166532	2.689972673	0.00729904	0.128719558	-2.709590948
ATS13	-0.078263421	12.05510413	-2.668160029	0.00778563	0.134189885	-2.764988885
ApoM	-0.111215914	13.42110393	-2.666887796	0.00781489	0.134189885	-2.768206338
BSP	-0.134158878	11.69695306	-2.65228391	0.008157895	0.138260436	-2.805031478
TIMP.2	-0.046818968	8.449557597	-2.642114003	0.008404671	0.140600434	-2.8305587
DAF	-0.068684454	13.66075092	-2.637796502	0.008511444	0.140600434	-2.841366844
PDXK	0.105188145	8.115129688	2.632691476	0.008639259	0.140927918	-2.854124042
hnRNP.A2.B1	0.093566673	11.19176118	2.61665364	0.009052058	0.14583872	-2.89404395
MIS	-0.048448517	13.15463012	-2.608002513	0.00928198	0.147719317	-2.915478109
sL.Selectin	-0.060381924	12.13894459	-2.594618021	0.009647997	0.147969014	-2.948502383
LY86	-0.042891097	11.81530782	-2.593450865	0.009680517	0.147969014	-2.951374261
Siglec.7	0.07845489	10.09833344	2.590634106	0.009759405	0.147969014	-2.958299885
b.Endorphin	-0.119267279	9.825711313	-2.587743553	0.009840955	0.147969014	-2.965399263
DSC2	-0.076960922	11.18953541	-2.586909409	0.009864601	0.147969014	-2.967446524
Osteopontin	-0.138307396	11.80644839	-2.578137903	0.010116343	0.150020768	-2.98893542
GDF.11.8	0.081412706	9.727773225	2.561338997	0.010614521	0.154108374	-3.029890104
IL.1F8	-0.106400139	8.980904792	-2.56088891	0.010628164	0.154108374	-3.030983768
Granulysin	-0.124760628	11.10272796	-2.553410646	0.010857143	0.155698592	-3.049127558
MMP.3	0.114580317	9.318899208	2.540201441	0.011272353	0.159895876	-3.081048384
SAP	0.06966557	15.217053	2.530405316	0.011589341	0.162624624	-3.104616215
PGCB	-0.079178604	10.59815656	-2.505978874	0.012414513	0.170443956	-3.162992228
Thyroxine.Binding.Globulin	-0.105591416	15.50087494	-2.50286333	0.012523426	0.170443956	-3.170397937
Nidogen	-0.06130515	12.03459171	-2.50243671	0.012538406	0.170443956	-3.171411317
Kallikrein.11	-0.078072361	9.980482658	-2.491387059	0.012931961	0.173565648	-3.197599112
SCF.sR	-0.08273329	14.0009493	-2.487173559	0.013084893	0.173565648	-3.207555138
TIG2	0.059555556	11.46033525	2.484928025	0.013167049	0.173565648	-3.212854312
CD40.ligand..soluble	0.129128676	8.228845423	2.471334929	0.013674198	0.178448285	-3.244831773
UNC5H4	-0.085327821	12.34452425	-2.464157689	0.013948888	0.179821309	-3.261646467
C3b	0.198863016	13.70724837	2.46071096	0.014082529	0.179821309	-3.269704295
HPV.E7.Type.16	-0.095467154	8.827099385	-2.457888849	0.014192793	0.179821309	-3.276293616
Trypsin.2	0.170914473	10.83266426	2.452976133	0.014386562	0.180523683	-3.287746523
Coagulation.Factor.IX	0.041491247	13.41948937	2.412539619	0.016072311	0.196986835	-3.381158512
GDNF	-0.093933743	8.479063922	-2.411335978	0.016125051	0.196986835	-3.383915609
Factor.I	0.052293768	15.39039174	2.410735679	0.016151411	0.196986835	-3.385290165
Mn.SOD	-0.067894669	15.52631604	-2.404426313	0.01643077	0.198538472	-3.399716878
IL.17.RC	0.121697077	9.613666546	2.394316106	0.01688729	0.200406821	-3.422756809
JNK2	-0.059989654	9.974929854	-2.394201486	0.016892529	0.200406821	-3.423017464
VCAM.1	-0.072441875	13.40656015	-2.370198818	0.018021597	0.210432755	-3.477331104
TECK	0.154078302	10.39808636	2.364614493	0.018293587	0.210432755	-3.489890117
Thrombin	-0.105589434	9.517867262	-2.361431632	0.018450217	0.210432755	-3.497035237
TSP2	0.098667812	13.66279473	2.357217828	0.018659388	0.210432755	-3.506480108
Cripto	-0.266451207	9.78097647	-2.356129625	0.018713743	0.210432755	-3.508916519
Lactoferrin	0.11834079	15.07545859	2.353935128	0.018823778	0.210432755	-3.513826476
GFRa.1	0.070208174	10.19088959	2.353088404	0.018866385	0.210432755	-3.515719728
C1QR1	-0.061576214	13.13588783	-2.340588374	0.01950529	0.212445988	-3.543591352
UB2G2	0.090160394	12.27107423	2.339967535	0.01953751	0.212445988	-3.544971839
SOST	0.102786608	14.18866114	2.336900364	0.019697375	0.212445988	-3.551786653
IL.16	0.045293514	8.164441454	2.336887321	0.019698057	0.212445988	-3.551815614
TGM3	-0.271214674	8.157383078	-2.330431056	0.020038321	0.213350175	-3.566131643
Calpastatin	-0.096867992	12.55376529	-2.32785659	0.020175429	0.213350175	-3.571829343
OBCAM	0.05617035	11.37198116	2.326045863	0.020272354	0.213350175	-3.575833048
FABP	0.106545721	13.79993047	2.320144946	0.020591048	0.213505949	-3.58885928
NPS.PLA2	-0.11678385	11.34945027	-2.319716313	0.020614367	0.213505949	-3.589804216
CLC1B	0.138795332	14.14222502	2.315164905	0.020863406	0.214383816	-3.599827311
LIGHT	0.108671258	9.000176774	2.298825958	0.021779192	0.21952079	-3.635649015
Carbonic.anhydrase.6	-0.155786925	12.84310264	-2.297795327	0.021838116	0.21952079	-3.637900199
RUXF	0.062047975	11.36575574	2.297274052	0.021867971	0.21952079	-3.639038426
Flt.3	0.129209491	11.49711107	2.288801077	0.022358266	0.22052416	-3.657503873
X40S.ribosomal.protein.SA	-0.116706115	10.75216705	-2.287848156	0.022414002	0.22052416	-3.659576398
PlGF	-0.099787913	8.331222423	-2.286809735	0.022474876	0.22052416	-3.661833908
SECTM1	-0.067726434	10.02034323	-2.283642869	0.022661415	0.220695124	-3.668712386
IL.1Ra	0.114427263	11.5923906	2.267801481	0.023614899	0.228277354	-3.702978982
ARSB	-0.132259017	10.07204167	-2.260865205	0.024043249	0.23070912	-3.717908824
NKp46	-0.099477531	10.91741277	-2.256613317	0.024309149	0.231557954	-3.72703841
CDC37	0.087905811	8.860434365	2.252450683	0.024571938	0.232365061	-3.735959928
GPC5	-0.115577758	9.814920265	-2.237131291	0.025560406	0.239222789	-3.768653095
SEPR	0.065956899	9.527052031	2.235559507	0.025663747	0.239222789	-3.771994992
NAGK	0.077003498	9.462623639	2.231182133	0.02595346	0.240207558	-3.781289872
WISP.1	0.046409935	12.07818045	2.227858882	0.026175295	0.240554645	-3.78833443
RASA1	0.123971113	9.642556929	2.213382765	0.027160867	0.244176092	-3.818899725
PDK1	-0.146945582	11.05981655	-2.210448878	0.027364479	0.244176092	-3.825070453
Activin.A	0.088896777	11.63297943	2.208692748	0.027486984	0.244176092	-3.828760189
WIF.1	-0.059532808	11.75984527	-2.207243763	0.02758842	0.244176092	-3.831802412
kallikrein.8	-0.076241472	11.35198811	-2.205977319	0.027677343	0.244176092	-3.83445977
sTie.1	-0.070368382	12.87836149	-2.205768884	0.027692001	0.244176092	-3.83489698
BOC	-0.061351581	10.50514482	-2.197582351	0.028273072	0.24742306	-3.852036713
EGFRvIII	-0.157756484	7.966485122	-2.195265306	0.028439432	0.24742306	-3.856876371
Mammaglobin.2	-0.037852705	12.84972399	-2.164433021	0.030734838	0.264434488	-3.920796576
Plasminogen	0.041291298	12.13432125	2.163586673	0.030800032	0.264434488	-3.9225386
SEM6B	-0.066354677	11.530876	-2.153182023	0.031611272	0.269625556	-3.943899343
FGF.19	-0.16458806	12.71487781	-2.139864234	0.032676382	0.276900513	-3.971092363
Coagulation.Factor.Xa	0.046736626	12.29634161	2.133916115	0.033161952	0.278298009	-3.983183731
resistin	-0.077712378	9.774558585	-2.13230399	0.033294618	0.278298009	-3.986455143
IL.9	-0.08923557	7.945218619	-2.130047621	0.033481063	0.278298009	-3.991029784
Antithrombin.III	-0.028271397	16.86260552	-2.093990252	0.036584113	0.301009576	-4.063484493
N.terminal.pro.BNP	-0.165980083	11.42016073	-2.092977175	0.03667473	0.301009576	-4.065502545
gpIIbIIIa	0.133278325	10.86713536	2.08072742	0.037785685	0.306500415	-4.089827683
PPIB	-0.063411654	11.47281927	-2.079933798	0.037858639	0.306500415	-4.091398763
EPO.R	0.056420703	8.246407165	2.077876385	0.038048327	0.306500415	-4.095468923
PARC	0.09949972	12.50871349	2.064635698	0.039288561	0.31454952	-4.12156758
FN1.3	0.091080077	11.87908914	2.061486641	0.039588539	0.315018557	-4.127750394
IgG	-0.05161437	17.69409711	-2.056540322	0.040063656	0.316867094	-4.137443087
PAK6	0.183164198	12.58248282	2.042849538	0.041404059	0.325495766	-4.164151184
MIF	0.073902476	9.914836342	2.031637072	0.042529986	0.33112616	-4.185893157
a2.HS.Glycoprotein	-0.038658134	10.99581609	-2.030675555	0.042627736	0.33112616	-4.187752116
FLRT1	0.081464732	9.512447047	2.025596349	0.043147261	0.333178553	-4.197557604
TNF.sR.II	-0.058639007	13.13289406	-2.020687161	0.043654481	0.335112342	-4.207011792
FCG2B	0.161230313	10.66904784	2.015701452	0.044174763	0.336980817	-4.216590118
MMP.14	-0.13432282	10.29799086	-2.013422432	0.04441433	0.336980817	-4.220960677
PDGF.CC	-0.129074965	8.778556949	-2.006540566	0.045144417	0.339425778	-4.234128599
PAI.1	0.129806002	10.02765074	2.005489876	0.04525677	0.339425778	-4.236135088
TWEAK	-0.078804892	9.435447346	-2.002202856	0.045609787	0.339432987	-4.242405559
Heparin.cofactor.II	0.054872512	11.77423512	2.000644738	0.045777935	0.339432987	-4.24537434
B7.H1	-0.114241813	10.02703666	-1.993522805	0.046553193	0.340460639	-4.258915103
eIF.5	0.057533385	9.899005117	1.993131801	0.046596074	0.340460639	-4.259657124
Fibronectin	0.092961274	14.36110016	1.991871218	0.046734549	0.340460639	-4.262048401
ULBP.3	0.0768773	9.254328588	1.989824789	0.046960088	0.340460639	-4.265927208
Epo	-0.125672761	10.1735636	-1.955592651	0.050870957	0.366776788	-4.330225869
NEGR1	-0.045732862	11.88746973	-1.940197641	0.0527169	0.377997549	-4.358782508
ROBO3	-0.071661303	8.515129145	-1.937467776	0.053050011	0.378307455	-4.363822891
P.Selectin	0.064656833	14.05894346	1.923585563	0.054771366	0.388459957	-4.389346093
BGN	-0.070443663	10.46454328	-1.914489062	0.055924425	0.39140695	-4.405971955
JAG1	-0.044936109	8.937904773	-1.913507112	0.056050098	0.39140695	-4.407762018
Ephrin.A2	-0.05518255	9.892512285	-1.913221727	0.056086666	0.39140695	-4.408282094
TAJ	-0.080927199	9.628255147	-1.909556798	0.056558055	0.392060722	-4.414954126
TSH	-0.133106076	9.251041693	-1.907830716	0.056781208	0.392060722	-4.418092084
Coagulation.Factor.IXab	0.034998368	12.92618179	1.897745808	0.058099735	0.397678801	-4.43636992
TACI	-0.048008717	9.960704408	-1.896953991	0.05820433	0.397678801	-4.437800944
Ck.b.8.1	-0.078341842	15.79155777	-1.890423089	0.059073019	0.400435654	-4.449581456
HHLA2	-0.123811325	10.02651128	-1.885204358	0.0597749	0.400435654	-4.458966134
RGMB	-0.042970574	10.91305129	-1.882899797	0.060087046	0.400435654	-4.463102174
X14.3.3E	-0.052246714	9.68634222	-1.881913434	0.060221059	0.400435654	-4.464870888
MK11	-0.141511242	9.211634512	-1.878167193	0.060732308	0.400435654	-4.471580157
LAG.3	-0.068645055	12.62392123	-1.878144122	0.060735468	0.400435654	-4.471621436
CRDL1	-0.052954772	10.97051325	-1.877996017	0.060755754	0.400435654	-4.471886406
ROR1	-0.054818172	8.948172171	-1.867338182	0.062230441	0.405469092	-4.490899727
annexin.I	0.087983683	11.99436141	1.865842096	0.062439804	0.405469092	-4.493560129
Lectin..mannose.binding.2	0.041541142	13.31269502	1.862844116	0.062861101	0.405469092	-4.498884901
DKK1	0.100820372	14.30009077	1.861973557	0.062983878	0.405469092	-4.50042953
SHP.2	0.099912843	11.69569076	1.859697127	0.063305868	0.405469092	-4.504465205
LYNB	0.149666401	14.52713649	1.859148484	0.063383674	0.405469092	-4.505437114
CHKB	0.069931102	11.19274272	1.843461909	0.065641988	0.417867288	-4.533105303
cIAP.2	-0.090944109	7.881379697	-1.83672701	0.066631764	0.41984523	-4.544913129
CYTT	-0.115367669	14.16030426	-1.834386337	0.066978625	0.41984523	-4.549006836
HGH	-0.120573679	8.522906968	-1.834232072	0.067001538	0.41984523	-4.549276455
MBL	-0.158554731	13.3369079	-1.832631949	0.067239581	0.41984523	-4.552071772
SSRP1	0.079959141	8.74059431	1.82928404	0.067739891	0.420955036	-4.557912543
ERK.1	0.122832587	14.09095395	1.826297614	0.068188766	0.42173621	-4.563113738
Fibrinogen	-0.025791999	17.40770214	-1.820199287	0.069112989	0.425436088	-4.573708497
LYN	0.158748471	12.06634084	1.808501539	0.070914678	0.433328655	-4.593932947
GX	-0.056107837	9.058980024	-1.80757346	0.071059258	0.433328655	-4.595531986
ENPP7	0.142156896	12.48667682	1.793309644	0.073311951	0.442711413	-4.620005551
LBP	-0.03907198	16.56686023	-1.786500252	0.074407822	0.442711413	-4.63162118
ABL1	-0.065015238	7.148849816	-1.786401106	0.074423876	0.442711413	-4.631789983
MDC	-0.072741258	10.49091545	-1.784246686	0.07477344	0.442711413	-4.635455721
Glypican.3	-0.067696752	9.773968167	-1.782432716	0.075068805	0.442711413	-4.638538783
G.CSF.R	-0.053547113	9.61460415	-1.778210043	0.075760073	0.442711413	-4.645703685
FAM107B	0.056986383	11.10638776	1.775024345	0.076285022	0.442711413	-4.651097928
Catalase	0.071290358	13.34779124	1.77408574	0.076440253	0.442711413	-4.652685408
X41	0.08973408	12.56747185	1.774069456	0.076442948	0.442711413	-4.652712943
RET	0.09516935	10.68783107	1.77330645	0.076569332	0.442711413	-4.654002805
HDGR2	0.035470642	9.217372082	1.769837018	0.077146161	0.442711413	-4.659860942
BFL1	-0.031839846	9.460128467	-1.768167959	0.077424921	0.442711413	-4.662675096
sCD163	0.067852152	11.3383391	1.767992379	0.077454293	0.442711413	-4.662970982
REG4	-0.079480382	10.4227153	-1.76707315	0.077608217	0.442711413	-4.664519592
GITR	-0.111378809	9.645997438	-1.766606079	0.077686524	0.442711413	-4.665306153
Cadherin.2	0.102411921	10.6553508	1.763592803	0.078193263	0.443599263	-4.670375637
FGF.5	-0.089900099	9.016182228	-1.759817994	0.078831869	0.443599263	-4.676714203
Trypsin	0.080177116	12.77914047	1.759639967	0.078862091	0.443599263	-4.677012808
CHL1	-0.048458808	13.45878773	-1.751593248	0.080238022	0.449401799	-4.690478344
Cystatin.M	-0.063540159	13.18821491	-1.742809331	0.081762252	0.455753829	-4.705107638
ARMEL	-0.050097648	11.54130919	-1.741048509	0.082070613	0.455753829	-4.708031446
PBEF	0.096056892	9.211753484	1.738100044	0.082589073	0.456689578	-4.712920746
HSP.90a.b	0.099679167	12.46153084	1.728460086	0.084302762	0.46419875	-4.728848856
VEGF.D	-0.047419357	8.731560628	-1.723735039	0.085153198	0.464844177	-4.736623962
PAFAH	-0.04514716	9.638288786	-1.721751665	0.08551224	0.464844177	-4.739881329
FCN2	0.063991268	10.23637057	1.721590269	0.085541511	0.464844177	-4.740146232
Coagulation.Factor.XI	0.043276603	10.62443689	1.719920663	0.085844787	0.464844177	-4.742885148
SLAF6	-0.074455201	8.747731963	-1.716753068	0.086422557	0.466038995	-4.748074203
Persephin	-0.057679503	7.901763404	-1.713627503	0.086995741	0.46719935	-4.753185105
PAK3	0.054952376	9.914001417	1.708109728	0.088015124	0.470736626	-4.762185174
LRP1B	0.04538504	15.47365027	1.704635817	0.088661849	0.472075218	-4.767836714
MYPC1	0.152384567	10.7421509	1.702886875	0.088988892	0.472075218	-4.770677662
NID2	-0.038831068	11.02116749	-1.698431708	0.089826386	0.474430046	-4.777901481
NET1	0.075595678	8.742983954	1.696471381	0.090196902	0.474430046	-4.781074099
IgM	-0.103747561	11.48087158	-1.694749137	0.090523434	0.474430046	-4.783858399
SOD3	0.152690686	9.135151799	1.689659747	0.091493939	0.475162444	-4.792069865
DRAK2	0.042450038	11.88677212	1.689342708	0.091554672	0.475162444	-4.79258058
STK16	-0.05033718	10.75735504	-1.688257367	0.091762829	0.475162444	-4.794328225
TRAIL.R1	0.101291864	10.37389561	1.678628205	0.093626331	0.475162444	-4.809784549
IL.1F6	0.134699181	9.697504606	1.678455852	0.093659961	0.475162444	-4.810060403
ESAM	-0.035211397	11.62162208	-1.678145524	0.093720537	0.475162444	-4.810557018
LPPL	0.075750802	9.145935964	1.67805513	0.093738188	0.475162444	-4.810701658
OX2G	-0.046755386	11.13002843	-1.676907349	0.093962545	0.475162444	-4.812537553
ULBP.1	-0.14281467	8.872701126	-1.676095434	0.09412151	0.475162444	-4.81383547
TrkA	-0.059579395	11.42165445	-1.673703673	0.094591049	0.475162444	-4.817655287
MED.1	-0.035320049	16.19187572	-1.673266326	0.09467711	0.475162444	-4.818353178
SP.D	0.092013168	11.89651052	1.671463725	0.095032489	0.475162444	-4.821227739
IL.1Rrp2	-0.039357248	9.497386533	-1.665634895	0.096188964	0.479109153	-4.830501776
C5b..6.Complex	0.032006392	9.050180853	1.660256417	0.097266071	0.482632023	-4.839030747
a.Synuclein	0.08278234	13.03228802	1.65542071	0.098242708	0.48563157	-4.846675637
MIA	-0.046050798	11.66358255	-1.650347691	0.099275693	0.487667921	-4.854671908
S100A12	0.049923557	9.128265932	1.648935767	0.099564733	0.487667921	-4.856893098
Haptoglobin..Mixed.Type	0.177813568	14.6352713	1.646240393	0.100118381	0.487667921	-4.861128128
Integrin.a1b1	0.093152143	9.664612908	1.645920429	0.100184266	0.487667921	-4.861630406
ADAM12	0.067828833	9.128203194	1.642580805	0.100874017	0.487667921	-4.866867141
IgD	-0.330546627	12.49232627	-1.641736798	0.101048933	0.487667921	-4.868188925
SET	0.027402361	9.359990196	1.640669351	0.101270503	0.487667921	-4.869859668
DLRB1	0.126632433	11.01998919	1.635538403	0.102340948	0.491010798	-4.877875449
VEGF	0.031849938	13.17574248	1.632653297	0.102946805	0.491297678	-4.882371735
Phosphoglycerate.mutase.1	0.222296071	11.72293368	1.631671208	0.103153689	0.491297678	-4.88390047
c.Jun	-0.073906372	12.4395045	-1.629242177	0.103666804	0.491946108	-4.887677615
SPINT2	0.057817085	9.9821868	1.624529546	0.10466811	0.49401971	-4.894989826
Keratin.18	0.06827974	9.744807834	1.623626355	0.104860889	0.49401971	-4.896388833
MIC.1	0.059851723	9.490690041	1.620231427	0.105588037	0.495656073	-4.901640533
TBK1	0.057943307	7.93382424	1.618392512	0.105983578	0.49572964	-4.90448064
MIP.3b	-0.083358691	8.785034214	-1.614095671	0.106912397	0.498288135	-4.911104398
DERM	0.041864627	11.94955346	1.607323292	0.108389442	0.502110028	-4.921508798
CD226	-0.062677027	9.837872533	-1.606810501	0.108501937	0.502110028	-4.922294829
Activin.RIB	-0.054827158	7.88741722	-1.600703796	0.109848734	0.504746572	-4.93163634
sTie.2	-0.041226022	10.88178398	-1.598570714	0.11032228	0.504746572	-4.934891019
DC.SIGNR	-0.023917669	15.44817864	-1.597068683	0.110656701	0.504746572	-4.93718025
DRG.1	0.127538765	13.79877981	1.596876043	0.110699649	0.504746572	-4.937473695
SIG14	-0.129064321	13.91649805	-1.595505587	0.111005568	0.504746572	-4.939560277
Trefoil.factor.2	-0.079087233	12.94505428	-1.589815225	0.112282953	0.508782133	-4.948205085
CKAP2	0.041557484	13.63439679	1.584282545	0.11353605	0.511011285	-4.956580926
MIP.5	-0.065015966	11.8128807	-1.583538152	0.113705486	0.511011285	-4.957705638
b.NGF	0.114981257	9.525492934	1.582467027	0.113949643	0.511011285	-4.959323091
Galectin.8	-0.058211964	8.772436415	-1.576365171	0.115348422	0.514228946	-4.968516469
AMPM2	0.087800742	14.22157983	1.574837509	0.11570073	0.514228946	-4.970812604
X3.14.03	0.126342103	11.66668833	1.574194469	0.11584928	0.514228946	-4.971778455
NRP1	-0.040388949	11.07242056	-1.560439037	0.119063068	0.525795086	-4.9923454
BSSP4	-0.048803611	10.79259258	-1.559602289	0.119260801	0.525795086	-4.993590709
YES	0.05233879	9.667711971	1.555256721	0.120291855	0.527449324	-5.000047424
Eotaxin	-0.055162245	13.06308161	-1.554616417	0.120444367	0.527449324	-5.000997286
PLCG1	0.036372169	8.786942588	1.551971551	0.121075944	0.527470834	-5.004916703
RSPO4	-0.066785389	7.990425426	-1.550197103	0.121501124	0.527470834	-5.007542535
HSP.90b	0.07589078	15.02976708	1.546590069	0.122369021	0.527470834	-5.01287103
CNDP1	0.068655775	12.39725519	1.546363345	0.122423735	0.527470834	-5.013205547
sCD4	0.036722428	8.240392545	1.543228187	0.123182295	0.527470834	-5.017826271
NDP.kinase.B	0.119522466	13.29477893	1.54261146	0.123331945	0.527470834	-5.018734131
IP.10	-0.084084171	10.79820179	-1.541477767	0.12360741	0.527470834	-5.020402058
BCAM	-0.055779964	10.52337479	-1.537736325	0.124519921	0.527470834	-5.025897945
Nogo.Receptor	0.047762941	10.7188937	1.533535158	0.125550821	0.527470834	-5.032053313
NCAM.120	-0.040292966	13.35824542	-1.532261964	0.125864555	0.527470834	-5.033915438
FTCD	0.192166995	12.76039792	1.532183232	0.125883976	0.527470834	-5.034030538
PTP.1C	0.097482318	11.2760417	1.531700861	0.126003013	0.527470834	-5.034735598
TLR2	0.046378284	9.000802114	1.531337916	0.126092637	0.527470834	-5.035265954
HDAC8	0.044977346	10.72579064	1.531275845	0.12610797	0.527470834	-5.035356643
ACE2	0.051415376	8.887179571	1.528917612	0.126691568	0.527816029	-5.03879944
MMP.17	0.037557801	9.522727789	1.52767707	0.126999412	0.527816029	-5.040608397
Coagulation.Factor.X	0.034485449	12.54043476	1.522389311	0.128318134	0.531577621	-5.048302638
ROBO2	-0.040088362	11.61384636	-1.520789612	0.128719179	0.531577621	-5.050625142
CYTN	-0.089237376	10.22472807	-1.518067839	0.12940377	0.532417307	-5.054571141
Contactin.4	-0.032182905	11.80276057	-1.516741229	0.12973847	0.532417307	-5.056491901
SE6L2	0.081579889	10.24997909	1.509563157	0.131561169	0.536328977	-5.066855872
Ephrin.A5	-0.035166735	11.42844274	-1.508433613	0.131849791	0.536328977	-5.068482301
Cathepsin.V	-0.06445885	10.90357452	-1.508141161	0.131924599	0.536328977	-5.068903204
Sorting.nexin.4	0.117083877	12.67809124	1.502030698	0.133495174	0.538813403	-5.077678977
FSH	0.135297927	9.268394592	1.50106916	0.133743633	0.538813403	-5.079056701
Carbonic.anhydrase.9	-0.079145752	10.51889463	-1.49892941	0.134297826	0.538813403	-5.082119461
Cathepsin.B	-0.042799829	10.48223687	-1.497032947	0.134790494	0.538813403	-5.084830359
IL.20.Ra	-0.054392813	7.893643672	-1.49634055	0.134970714	0.538813403	-5.085819254
EMAP.2	0.043079967	11.69382249	1.493775688	0.135639937	0.538813403	-5.089478484
CD30	-0.037834537	9.71154649	-1.493561165	0.135696026	0.538813403	-5.089784256
kallikrein.12	-0.061248042	12.21213563	-1.490274284	0.136557662	0.538813403	-5.094463781
TGF.b3	0.026370786	8.691368202	1.488124094	0.137123607	0.538813403	-5.097519456
PD.L2	-0.043908153	11.61031367	-1.48668152	0.137504317	0.538813403	-5.099567066
IL.11	-0.061424736	8.071726042	-1.486073669	0.137664979	0.538813403	-5.100429268
ECM1	0.037620668	14.22741795	1.485774078	0.137744218	0.538813403	-5.100854092
CRTAM	-0.105870794	9.50221114	-1.485173389	0.137903201	0.538813403	-5.101705619
GM.CSF	-0.103498531	8.2079497	-1.482323295	0.138659458	0.540151023	-5.105741203
TYK2	0.082033859	11.06653598	1.479765229	0.13934095	0.541190296	-5.109356731
DR6	-0.034656315	12.72193457	-1.477763388	0.139876057	0.541656543	-5.112181767
HSP.27	0.113456608	11.81129901	1.473380653	0.141053127	0.542752934	-5.118353494
ACTH	-0.064855709	8.71814372	-1.47270516	0.14123522	0.542752934	-5.119303096
EphA5	-0.047543543	9.431458746	-1.472068932	0.141406895	0.542752934	-5.120197105
IL.3	-0.069773054	10.37348982	-1.462601041	0.143980652	0.551010999	-5.133455707
MK08	0.099220009	9.806154283	1.458165644	0.145198683	0.554047605	-5.139637669
Dkk.4	0.064997186	12.23758133	1.455505971	0.145932855	0.555225584	-5.143335712
Glucocorticoid.receptor	0.089734497	6.71608153	1.452351338	0.146807342	0.555933596	-5.14771325
granzyme.A	-0.045544069	11.64292794	-1.44962419	0.147566558	0.555933596	-5.151489976
Epithelial.cell.kinase	-0.042949743	11.16562534	-1.449545269	0.147588574	0.555933596	-5.151599166
KI3S1	-0.074130363	8.677979639	-1.448486436	0.147884187	0.555933596	-5.153063523
Afamin	0.0497439	14.75784643	1.446842981	0.148343918	0.555933596	-5.155334299
K.ras	-0.047041636	10.3597994	-1.445661971	0.148674962	0.555933596	-5.156964528
MPIF.1	-0.056319125	11.42363005	-1.439390876	0.15044226	0.560066329	-5.165598773
Coactosin.like.protein	0.041796086	11.07597114	1.438697909	0.15063853	0.560066329	-5.166550581
CRP	0.140164936	15.66606307	1.4282886	0.153610356	0.566260319	-5.1807932
bFGF.R	-0.032171208	9.390378167	-1.427529145	0.153828914	0.566260319	-5.181828304
ERBB2	-0.07659101	8.684932211	-1.427473865	0.153844832	0.566260319	-5.181903627
M2.PK	0.119202333	14.85613721	1.426795867	0.154040163	0.566260319	-5.182827212
GP1BA	-0.035968243	10.36760938	-1.42463399	0.154664262	0.566957478	-5.185769254
PIANP	-0.048153478	12.11350396	-1.418836015	0.156347544	0.570471659	-5.193637662
BMP.RII	-0.066649273	8.951478185	-1.414474068	0.157623065	0.570471659	-5.199536204
Esterase.D	0.059158603	11.171655	1.413610572	0.157876502	0.570471659	-5.200701744
OPG	-0.043933473	13.58983837	-1.412946257	0.15807169	0.570471659	-5.201597949
a2.Macroglobulin	-0.05073642	13.11055865	-1.412860329	0.158096951	0.570471659	-5.201713842
JAML1	-0.069988318	8.882437279	-1.412354281	0.158245778	0.570471659	-5.202396212
DLL1	-0.049554474	10.86652152	-1.408217198	0.15946647	0.571703606	-5.207965658
PPAC	0.150642652	11.22583572	1.407763747	0.159600699	0.571703606	-5.208575118
ST4S6	-0.032324127	12.18977264	-1.406747703	0.159901775	0.571703606	-5.209940019
Contactin.5	-0.029249297	9.073466116	-1.403442435	0.160884174	0.57364439	-5.214373365
Karyopherin.a2	-0.03863457	7.999637092	-1.399108677	0.162179176	0.574658034	-5.220170502
carbonic.anhydrase.II	-0.086668729	8.093118193	-1.397997381	0.162512517	0.574658034	-5.221654177
MATK	-0.053484848	8.522860608	-1.397400334	0.162691819	0.574658034	-5.2224508
ANGL4	0.045280917	12.03109165	1.396349755	0.163007687	0.574658034	-5.223851739
Transferrin	-0.021451763	17.80263427	-1.393334526	0.16391682	0.574658034	-5.2278667
FAK1	-0.070853931	8.182776073	-1.392942984	0.164035156	0.574658034	-5.228387428
Fucosyltransferase.3	-0.078309287	8.706793808	-1.392229635	0.164250917	0.574658034	-5.229335767
EphA1	-0.059044766	12.53364301	-1.390321159	0.164829211	0.575139361	-5.231870554
Cathepsin.S	0.043835776	9.699873494	1.386264568	0.166063515	0.577901032	-5.23724692
annexin.VI	0.115678933	12.30249698	1.374438395	0.169701624	0.588088606	-5.252831432
c.Myc	-0.078620881	8.754112249	-1.373823971	0.169892264	0.588088606	-5.253637489
GPDA	0.080304127	10.50453202	1.370998073	0.170771138	0.589567025	-5.257340139
IL.22BP	-0.051722735	11.22938506	-1.367403856	0.17189389	0.591877377	-5.262038525
BNP.32	-0.051661961	8.546956322	-1.363726249	0.173048409	0.594284669	-5.266833216
SHC1	0.087018263	12.98905573	1.360415898	0.174092594	0.595149855	-5.271138108
AN32B	-0.02950573	7.287013046	-1.36003688	0.174212448	0.595149855	-5.271630332
Histone.H1.2	0.06863446	9.677074746	1.352911632	0.176477114	0.600503237	-5.280858359
BARK1	0.101918469	12.10866155	1.35159306	0.176898604	0.600503237	-5.282560775
C5	0.025441382	12.80673841	1.348976508	0.177737228	0.600503237	-5.285934128
DLC8	0.085968915	8.485063228	1.348207267	0.177984338	0.600503237	-5.286924624
CNTN2	-0.061929808	9.929927258	-1.34790885	0.17808027	0.600503237	-5.287308723
TARC	0.07319733	10.12280506	1.342238832	0.179910346	0.603945318	-5.294590641
AMNLS	-0.047797498	7.113737668	-1.341880066	0.180026612	0.603945318	-5.295050371
Thrombospondin.1	0.105192028	11.63014587	1.338700838	0.181059356	0.605272779	-5.299118956
CLF.1.CLC.Complex	-0.046731499	8.783772738	-1.337808762	0.181349929	0.605272779	-5.300258855
PPIE	0.082452454	9.91608584	1.333616405	0.182720137	0.607392321	-5.305605743
TEC	0.101243869	11.25569901	1.331889286	0.18328685	0.607392321	-5.307803636
Tropomyosin.4	0.102318882	15.89205315	1.331552233	0.183397598	0.607392321	-5.308232231
PKC.A	0.118197781	14.40698008	1.329429302	0.184096288	0.607392321	-5.31092926
MDM2	-0.042790652	7.588348154	-1.328774617	0.184312152	0.607392321	-5.311760125
ENTP3	-0.029571816	9.921098443	-1.32143334	0.186745611	0.613861516	-5.321049102
SCGF.alpha	-0.052945093	11.17232245	-1.317358349	0.188106595	0.616496813	-5.326183113
Calcineurin.B.a	0.027191755	12.65860211	1.315579175	0.188703106	0.616496813	-5.328419714
MFRP	0.059191773	10.74203254	1.314800722	0.18896454	0.616496813	-5.329397362
ADAMTS.5	0.025041215	8.234070842	1.3099335	0.190605208	0.620298745	-5.335496975
ZAP70	-0.043689179	13.38991631	-1.308402307	0.191123517	0.620438283	-5.337411213
PF.4	0.1146972	15.05303719	1.302090889	0.193270905	0.622487348	-5.345277979
Troponin.T	0.075390506	11.32925956	1.300574699	0.193789406	0.622487348	-5.347162169
IL.19	-0.040784752	12.64182964	-1.300385866	0.193854054	0.622487348	-5.34739668
CHST6	-0.034265339	8.167158143	-1.300042423	0.193971674	0.622487348	-5.347823117
TFF3	-0.075464759	13.14542198	-1.299120083	0.194287811	0.622487348	-5.348967785
ZNRF3	-0.08101132	8.688685023	-1.298161611	0.194616734	0.622487348	-5.350156438
calreticulin	0.053876612	11.04481832	1.296206738	0.195288865	0.623109948	-5.352578076
FCRL3	-0.052834376	8.535518096	-1.293306522	0.196289166	0.624108364	-5.356164082
BAFF	-0.040671025	10.16890367	-1.291904907	0.196773936	0.624108364	-5.35789426
Carbonic.anhydrase.III	0.073900222	10.27280905	1.290737397	0.197178408	0.624108364	-5.359334027
IL.1a	0.086241011	9.361878302	1.288549582	0.197937995	0.624108364	-5.362028543
CD63	0.046414987	8.519503217	1.285110856	0.199136218	0.624108364	-5.366254481
Neurotrophin.5	-0.039618024	7.698641675	-1.284455827	0.199365063	0.624108364	-5.367058189
eIF.5A.1	0.069491045	14.70299206	1.284266047	0.199431402	0.624108364	-5.367290969
NANOG	-0.04696677	7.324789027	-1.283261941	0.199782663	0.624108364	-5.368522013
Galectin.2	-0.061546151	9.572584544	-1.281987264	0.200229228	0.624108364	-5.370083401
protein.Z.inhibitor	-0.083114207	12.08250926	-1.279277357	0.20118103	0.624108364	-5.373397705
AMPK.a1b1g1	-0.061137121	8.584576955	-1.278265417	0.201537301	0.624108364	-5.374633552
PUR8	-0.118472757	10.46283564	-1.277969186	0.201641681	0.624108364	-5.374995143
Protein.disulfide.isomerase.A3	0.059204668	11.5853994	1.277466355	0.20181895	0.624108364	-5.375608729
MMP.13	-0.067466198	9.342406787	-1.274427585	0.202892665	0.625945457	-5.379311706
SIRT2	0.076193931	12.66395384	1.272382183	0.203617729	0.626700793	-5.381799244
CATC	-0.050785242	9.186840402	-1.269971878	0.204474569	0.627638396	-5.384725456
MAPK2	0.097913408	12.39997789	1.268822016	0.204884258	0.627638396	-5.386119491
cGMP.stimulated.PDE	0.033725505	12.37318129	1.26743996	0.205377467	0.627675866	-5.387793362
kallikrein.5	-0.052706289	7.550608977	-1.262745798	0.207059111	0.631336775	-5.393465114
AFP	-0.061771555	9.19089848	-1.258019446	0.208762379	0.632366846	-5.399154589
WNT7A	-0.067168457	8.012260745	-1.257009028	0.209127827	0.632366846	-5.40036815
IFN.aA	-0.031354895	7.074594921	-1.256964841	0.209143819	0.632366846	-5.400421198
IL.1.R4	0.07650589	11.45266542	1.256436148	0.209335232	0.632366846	-5.401055776
GPNMB	0.035502113	12.06375678	1.253119331	0.210538984	0.634534353	-5.405030804
MK01	0.089529359	12.08774428	1.248891455	0.212080646	0.637707935	-5.410082518
MP2K4	-0.049294396	15.53468205	-1.24617063	0.213077086	0.638588521	-5.413324528
WFKN2	-0.040360066	12.70758653	-1.245421095	0.21335218	0.638588521	-5.414216403
TIMP.3	0.076855375	10.58952975	1.232250838	0.218227888	0.646583113	-5.42980055
KEAP1	-0.0608657	8.67933444	-1.231385616	0.218550983	0.646583113	-5.430818577
Calpain.I	0.072730215	15.19621207	1.231094844	0.218659643	0.646583113	-5.431160542
CYTF	0.123493921	9.552996793	1.231082399	0.218664294	0.646583113	-5.431175176
CD39	0.027184154	10.3889145	1.230115582	0.21902587	0.646583113	-5.432311619
KI2L4	-0.062806208	10.07521176	-1.22964742	0.219201111	0.646583113	-5.4328616
X14.3.3.protein.zeta.delta	0.069139183	16.89282639	1.227414034	0.220038492	0.646583113	-5.435482434
IL.23	0.05359522	10.07606233	1.226268806	0.220468772	0.646583113	-5.436824496
FCN1	-0.050448084	10.57048076	-1.226232656	0.220482364	0.646583113	-5.436866839
COX.2	0.047079665	9.224808359	1.22430117	0.221209456	0.647260851	-5.439127403
LKHA4	0.079229278	8.994678158	1.217024186	0.223964274	0.65299531	-5.44761233
complement.factor.H.related.5	0.033085015	10.13678106	1.212133625	0.22582943	0.65299531	-5.453286391
ILT.4	-0.038131418	13.25020906	-1.211831781	0.22594491	0.65299531	-5.453635848
IDUA	0.052989726	10.43722516	1.211243624	0.226170049	0.65299531	-5.454316529
ARGI1	-0.085326188	9.543074207	-1.211122662	0.226216372	0.65299531	-5.454456479
TNFSF18	0.032333767	9.216062159	1.210337777	0.22651711	0.65299531	-5.455364235
CNTFR.alpha	-0.033938379	12.6900568	-1.209933994	0.226671935	0.65299531	-5.455831
ALK.1	0.041709494	10.28494231	1.206973009	0.227809598	0.654754834	-5.459249097
JAG2	-0.08045042	8.559990915	-1.205541344	0.228361128	0.654754834	-5.460898788
CK2.A1.B	0.081987656	12.3001473	1.200911106	0.230151391	0.654754834	-5.466220804
MICB	-0.062728509	9.860062379	-1.200586473	0.230277283	0.654754834	-5.466593174
PGM1	0.061756306	9.380324877	1.200440429	0.230333934	0.654754834	-5.466760661
Cytochrome.c	-0.053566012	10.88743704	-1.198478944	0.231095772	0.654754834	-5.469008171
PKC.B.II	0.109900422	12.61013132	1.198320545	0.231157372	0.654754834	-5.469189507
RS7	0.050503296	9.72995697	1.197962809	0.231296535	0.654754834	-5.46959896
SCGF.beta	-0.043314981	9.973308697	-1.193811626	0.232915757	0.654966184	-5.474341358
Layilin	-0.026646683	10.2269141	-1.19352043	0.233029644	0.654966184	-5.474673411
BMP.6	-0.04092063	13.87732216	-1.193374696	0.233086655	0.654966184	-5.474839562
BCL6	-0.073132618	10.73294834	-1.191583153	0.233788317	0.654966184	-5.476880447
Dtk	-0.036409991	9.061121002	-1.190630893	0.234161882	0.654966184	-5.477963997
PH	0.094257722	11.19226473	1.189104642	0.234761504	0.654966184	-5.479698875
PKB.beta	0.08123574	13.18809852	1.188792106	0.234884424	0.654966184	-5.480053859
X14.3.3.protein.beta.alpha	0.08800539	13.78357624	1.182649696	0.237309516	0.660317524	-5.487011647
MEPE	-0.046995705	7.925979509	-1.1778341	0.239223123	0.662054698	-5.492441382
HVEM	0.052946524	9.130275205	1.177666171	0.239290051	0.662054698	-5.492630328
Bcl.2	0.037779689	9.946207359	1.176862834	0.2396104	0.662054698	-5.493533839
Nectin.like.protein.2	-0.035657025	10.78471346	-1.175718445	0.240067275	0.662054698	-5.49481987
ALCAM	-0.023162653	13.92082046	-1.174709861	0.240470442	0.662054698	-5.495952254
CAMK1D	-0.043706411	10.98300257	-1.171841987	0.241619444	0.663817631	-5.499166856
CTAP.III	0.096671567	14.59858221	1.169033522	0.242748392	0.665518175	-5.50230728
IL22RA1	0.046509497	9.55738575	1.165362687	0.24422959	0.668175294	-5.506400686
PARK7	0.073332346	8.781201414	1.162446567	0.245410781	0.670002237	-5.509643355
Ficolin.3	0.200448425	11.05177976	1.160475549	0.246211423	0.670784776	-5.511830504
MAPK5	-0.066000821	9.187660197	-1.156462018	0.247847416	0.673835163	-5.516272703
IL.17E	0.052161947	8.094859652	1.154286274	0.248737471	0.674849064	-5.518674421
MP2K3	0.052803167	10.82431568	1.15284734	0.24932734	0.675046014	-5.520260326
PDGF.BB	0.09411243	14.65812873	1.151216255	0.249997162	0.675458172	-5.522055626
ARP19	0.068730308	10.74647013	1.146895794	0.251777488	0.678862854	-5.526798822
OAS1	-0.102310118	8.695633603	-1.143906182	0.253014587	0.680665059	-5.530070549
OMD	-0.048932763	12.61319097	-1.140818628	0.254296661	0.680665059	-5.533440529
IL.17B.R	-0.062585161	10.15775097	-1.140473973	0.254440056	0.680665059	-5.533816147
FGF.18	0.035805282	8.570852694	1.133912576	0.2571807	0.680665059	-5.540945436
HIF.1a	-0.056857518	8.903311219	-1.133607828	0.257308488	0.680665059	-5.541275563
IGFBP.3	-0.03602973	10.48796605	-1.132610407	0.257727038	0.680665059	-5.542355433
FUT5	-0.053005168	12.514085	-1.132303062	0.257856105	0.680665059	-5.542687992
ART	-0.04109691	10.81873611	-1.131295463	0.258279553	0.680665059	-5.543777625
Azurocidin	0.034776837	7.633823434	1.131044311	0.258385176	0.680665059	-5.544049073
Aggrecan	-0.037676013	8.612344912	-1.129366813	0.259091425	0.680665059	-5.545860598
vWF	0.085720211	14.02205163	1.12866094	0.259389006	0.680665059	-5.546622067
SREC.I	-0.036741891	12.70099436	-1.128216526	0.259576484	0.680665059	-5.547101241
NAP.2	0.091272743	13.07916163	1.126638859	0.260242787	0.680665059	-5.548800785
Desmoglein.1	-0.028270077	11.07668573	-1.126080949	0.260478696	0.680665059	-5.549401227
MCP.3	0.045320202	9.175736883	1.124265019	0.261247575	0.680665059	-5.551353542
LRRT3	-0.040004145	7.7462836	-1.123538259	0.261555731	0.680665059	-5.552134005
X3HAO	-0.056621378	12.17733591	-1.12023614	0.262959045	0.680665059	-5.555673796
Cyclin.B1	0.058076235	8.744264077	1.118554883	0.263675532	0.680665059	-5.557472074
SMAD2	0.09563609	13.13608086	1.118131656	0.263856108	0.680665059	-5.557924335
HMGR	-0.068304234	8.581285879	-1.11753035	0.26411281	0.680665059	-5.558566597
AMPK.a2b2g1	0.094333277	11.63075148	1.117139699	0.264279674	0.680665059	-5.558983673
LDLR	0.049419689	7.410494418	1.116414845	0.264589484	0.680665059	-5.559757171
Nr.CAM	-0.047047956	13.92792284	-1.116234701	0.264666519	0.680665059	-5.559949327
PolyUbiquitin.K63	0.036047028	12.22664656	1.115539688	0.26496387	0.680665059	-5.560690392
PolyUbiquitin.K48	0.031884566	10.42669165	1.113436048	0.265865286	0.681638897	-5.56293062
Discoidin.domain.receptor.2	0.056717752	10.5911833	1.109665022	0.267486473	0.683491622	-5.566935946
PIK3CA.PIK3R1	0.042929019	9.110919091	1.109319356	0.267635417	0.683491622	-5.567302411
Vitronectin	-0.050966487	15.79949694	-1.107999315	0.268204734	0.68360777	-5.568700834
RSK.like.protein.kinase	0.044101504	7.372760716	1.105435656	0.269312789	0.683791952	-5.571411978
Fractalkine.CX3CL.1	-0.039100169	11.34488003	-1.104924917	0.269533914	0.683791952	-5.571951351
SREC.II	-0.072603322	8.17620739	-1.10419781	0.269848931	0.683791952	-5.572718795
GSK.3.alpha.beta	0.080496068	13.01634166	1.10166383	0.270948748	0.685248288	-5.575389413
CD30.Ligand	-0.026696858	11.03820199	-1.100261161	0.271558867	0.685462903	-5.576865087
Myoglobin	-0.038992653	10.15663684	-1.097741732	0.272657107	0.686906419	-5.57951094
ERBB1	-0.02388491	14.73224112	-1.091490814	0.275395072	0.690358091	-5.586049418
ATS15	0.045918143	8.239565593	1.090100111	0.276006761	0.690358091	-5.587499035
Adrenomedullin	-0.021351863	10.68554122	-1.089977252	0.276060844	0.690358091	-5.58762701
PRKACA	0.071468946	9.248742939	1.089790115	0.276143237	0.690358091	-5.587821913
CAD15	0.026657477	11.81107276	1.087127467	0.277317366	0.69126023	-5.590591433
MAPK14	0.064382003	10.62989036	1.08657028	0.277563495	0.69126023	-5.591170129
RGM.C	0.028336149	9.884066655	1.083559946	0.278895844	0.693255385	-5.594291559
RANTES	0.079615464	15.27847835	1.081737204	0.27970469	0.693834638	-5.596177373
Glucagon	-0.074046988	11.24906802	-1.080640272	0.280192225	0.693834638	-5.597310736
PTN	0.030063958	10.06763622	1.073788195	0.283250745	0.696375887	-5.604364441
Histone.H2A.z	0.049161036	9.859308913	1.073726438	0.283278413	0.696375887	-5.604427811
TPSB2	-0.081600656	11.36688978	-1.073597849	0.283336031	0.696375887	-5.604559749
Sonic.Hedgehog	-0.039012959	9.820108884	-1.073560099	0.283352947	0.696375887	-5.60459848
Apo.E2	0.018762893	18.16332799	1.069040727	0.285383085	0.697205404	-5.609225375
TSP4	0.031611323	8.505527126	1.068348961	0.285694699	0.697205404	-5.609931883
IFN10	0.074280297	8.45966078	1.067899614	0.285897236	0.697205404	-5.61039056
TNR4	-0.036344812	9.07310712	-1.066423995	0.286563034	0.697205404	-5.611895468
IL.2.sRg	0.056816716	11.03057122	1.061069184	0.28898793	0.697205404	-5.617339141
Rab.GDP.dissociation.inhibitor.beta	0.04593908	13.75323867	1.060676201	0.289166434	0.697205404	-5.61773757
GI24	0.038277213	8.703918519	1.060089006	0.289433293	0.697205404	-5.618332627
TRAIL.R4	0.042459209	9.65722517	1.059945462	0.289498554	0.697205404	-5.618478043
TAK1.TAB1	0.052510758	10.40770664	1.059496893	0.289702557	0.697205404	-5.618932337
TFF1	-0.071911422	11.7025761	-1.058662455	0.290082303	0.697205404	-5.619776911
KPCT	0.081752191	11.61318358	1.058225824	0.290281144	0.697205404	-5.620218582
Luteinizing.hormone	0.080095895	9.564024623	1.058221822	0.290282967	0.697205404	-5.62022263
FAM3B	-0.038721815	9.721704285	-1.057447509	0.290635816	0.697205404	-5.621005431
Macrophage.mannose.receptor	-0.029012863	13.10945816	-1.055921948	0.291331848	0.697255194	-5.622546043
MFGM	-0.048538397	9.761349991	-1.055060971	0.291725162	0.697255194	-5.623414536
GRB2.adapter.protein	0.073837726	14.46309949	1.052557215	0.292870964	0.698545004	-5.625936135
Prekallikrein	0.027686663	14.38885609	1.051544284	0.293335373	0.698545004	-5.626954586
SOD	0.032880771	9.589713583	1.048856117	0.294570247	0.700020837	-5.629652666
FGF.8A	0.05210884	8.293406656	1.047861701	0.295027939	0.700020837	-5.630649005
ING1	0.071274205	13.67195413	1.041727192	0.297861972	0.70028872	-5.636774534
STAT1	0.083036635	12.59208941	1.039500124	0.298895332	0.70028872	-5.63898947
Lymphotoxin.a1.b2	-0.023971799	6.79481422	-1.038444822	0.299385829	0.70028872	-5.640037373
GFRa.3	-0.032181857	9.607595126	-1.037818244	0.299677312	0.70028872	-5.640659055
PDGF.AA	0.074272196	13.4668963	1.035221042	0.300887548	0.70028872	-5.643231975
D.dimer	-0.016940656	13.84525174	-1.034097316	0.301412188	0.70028872	-5.644343203
Peroxiredoxin.6	0.061590478	8.594049342	1.033657319	0.301617778	0.70028872	-5.644777978
CSF.1	-0.031410116	10.11783166	-1.033318582	0.301776118	0.70028872	-5.645112569
RSPO3	-0.034484845	10.22643435	-1.032286447	0.302258923	0.70028872	-5.646131399
PRL	-0.057108698	10.47710597	-1.032168724	0.302314023	0.70028872	-5.646247539
FGF.16	0.05796228	10.59063413	1.031855909	0.302460468	0.70028872	-5.646556087
IL.12.RB2	0.060501519	9.854642722	1.031817131	0.302478626	0.70028872	-5.646594328
Semaphorin.3E	0.057658653	10.92104094	1.031617679	0.302572028	0.70028872	-5.646791003
IL.15.Ra	-0.031474177	9.538318043	-1.030417282	0.303134576	0.70028872	-5.647973883
ULBP.2	0.053907695	8.333715331	1.028945614	0.303825201	0.70028872	-5.649422201
TPSG1	-0.048311726	7.572861858	-1.027092935	0.304696115	0.70028872	-5.651242551
Thymidine.kinase	-0.039527865	8.856464279	-1.02688278	0.30479501	0.70028872	-5.651448832
SLAF7	-0.067381795	15.82065041	-1.026872189	0.304799994	0.70028872	-5.651459226
Carbonic.anhydrase.VII	-0.039492932	8.518708154	-1.02129839	0.307430742	0.701383162	-5.656914862
IGF.I.sR	0.026534209	12.67369579	1.020904637	0.307617155	0.701383162	-5.657299148
YKL.40	0.10844846	13.14224319	1.020857477	0.307639487	0.701383162	-5.657345164
Carbonic.Anhydrase.IV	-0.044135739	10.71075379	-1.0207339	0.30769801	0.701383162	-5.657465734
FSTL1	-0.020925248	14.71526297	-1.02017319	0.307963641	0.701383162	-5.658012617
EDAR	0.066103012	9.768118376	1.014727821	0.310551236	0.706044187	-5.66330811
Artemin	0.056844844	9.12408982	1.013252335	0.311254844	0.706243231	-5.664738119
Apo.A.I	0.022436751	13.91081654	1.012230764	0.311742611	0.706243231	-5.665726987
PCSK9	-0.034662848	9.193276387	-1.011143433	0.312262333	0.706243231	-5.666778419
IL.1F7	-0.027828113	10.92783311	-1.007926943	0.313803093	0.706272023	-5.669882112
IMDH1	0.067883157	10.26972841	1.007217516	0.314143595	0.706272023	-5.670565334
IL.10	-0.046389443	7.7274116	-1.006851791	0.314319227	0.706272023	-5.670917362
IL.17.sR	0.0561486	9.309033544	1.006600624	0.314439882	0.706272023	-5.671159048
Cadherin.12	0.036878216	9.317345327	1.000501969	0.317378903	0.710551031	-5.677009048
BST1	-0.059757784	13.00187742	-0.998165988	0.318509406	0.710551031	-5.679240394
MATN2	-0.027721743	13.02510247	-0.99764206	0.318763325	0.710551031	-5.67974014
UB2L3	0.057895754	10.2090129	0.994469882	0.320303538	0.710551031	-5.682760317
PLPP	0.060363559	11.14028375	0.994468688	0.320304118	0.710551031	-5.682761451
GPVI	0.058770384	12.99716295	0.993720333	0.320668183	0.710551031	-5.683472548
Siglec.6	-0.044634046	7.808596541	-0.992992187	0.321022676	0.710551031	-5.684163929
NKp30	0.027809798	8.833788526	0.992468428	0.321277823	0.710551031	-5.684660931
VAV	0.089790177	13.01699023	0.991991401	0.32151032	0.710551031	-5.685113359
M.CSF.R	-0.024557459	7.393057872	-0.991245439	0.321874114	0.710551031	-5.685820422
P.Cadherin	-0.019458004	14.62179745	-0.990023189	0.322470767	0.710551031	-5.686977787
Arylsulfatase.A	-0.035145315	10.07520197	-0.986620361	0.324135697	0.710551031	-5.690192471
FCGR1	-0.037899239	8.174440019	-0.986573454	0.324158687	0.710551031	-5.690236708
BMP.7	-0.032146771	9.114904519	-0.985722099	0.324576131	0.710551031	-5.691039226
BLC	-0.051199688	11.7474166	-0.984336804	0.325256131	0.710551031	-5.692343579
Cytochrome.P450.3A4	0.039368356	13.37533436	0.983308309	0.325761589	0.710551031	-5.693310796
DC.SIGN	0.050548736	10.38971515	0.982510048	0.32615425	0.710551031	-5.694060802
IL.7.Ra	-0.039420211	8.357041123	-0.981334596	0.32673301	0.710551031	-5.695164091
MOZ	0.017439218	10.21379986	0.980003382	0.32738927	0.710551031	-5.696411988
ATPO	0.074667553	10.95930579	0.979480453	0.327647297	0.710551031	-5.696901726
BMP.14	-0.028961726	10.57341215	-0.979213447	0.327779096	0.710551031	-5.697151685
CSK	0.088982136	12.54205137	0.977714609	0.328519589	0.71076807	-5.698553565
MSP	-0.091398967	12.4502432	-0.976806999	0.328968517	0.71076807	-5.699401421
IL.17D	-0.035848227	7.825269705	-0.97197251	0.33136649	0.712953366	-5.703904391
Cyclophilin.F	0.09119535	12.3512463	0.97115318	0.331774009	0.712953366	-5.704665329
LCMT1	0.022698582	10.5155038	0.970424189	0.332136868	0.712953366	-5.705341827
Cyclophilin.A	0.049079154	16.70119224	0.970367197	0.332165246	0.712953366	-5.705394694
TCTP	0.066081461	13.17462092	0.968088885	0.333301005	0.714216438	-5.707505561
Corticotropin.lipotropin	-0.04527181	9.699391952	-0.962279876	0.336208194	0.718359402	-5.712865237
X4.1BB	-0.034094332	8.19252922	-0.962017447	0.336339914	0.718359402	-5.713106607
Siglec.3	0.040934014	11.92492066	0.960930599	0.336885788	0.718359402	-5.714105541
EFNB1	-0.029635954	10.38896075	-0.95850588	0.33810567	0.719618257	-5.716330067
WISP.3	-0.048554919	10.63108195	-0.957470588	0.338627393	0.719618257	-5.717278174
IL.10.Rb	-0.01992803	10.02157195	-0.955533809	0.339604798	0.719618257	-5.719049107
CK.MM	0.063135724	9.243695299	0.95538123	0.339681874	0.719618257	-5.719188468
SPTA2	-0.041746859	7.834255061	-0.953188186	0.340790952	0.719783103	-5.721189083
Angiopoietin.1	0.040271345	9.003214091	0.952736802	0.341019517	0.719783103	-5.721600292
IL24	-0.034060555	7.700431042	-0.951957496	0.341414361	0.719783103	-5.722309778
SNAA	0.066561583	12.30855468	0.950740924	0.342031335	0.719920794	-5.723416196
PDPK1	0.084577636	9.275153734	0.947869597	0.343490338	0.720493443	-5.726021944
NMT1	0.060327693	11.04093811	0.947563264	0.343646229	0.720493443	-5.72629948
BMX	0.033998023	8.377131076	0.94694754	0.343959705	0.720493443	-5.72685705
MICA	0.05759146	8.372781623	0.944735771	0.345087262	0.720932624	-5.728856939
ARTS1	0.042785172	16.28586422	0.943179401	0.345882112	0.720932624	-5.730261418
Apo.L1	0.030616872	15.17616713	0.941895897	0.346538485	0.720932624	-5.731417922
KPCI	0.053313518	10.93665443	0.940540569	0.347232451	0.720932624	-5.732637439
PEX5	0.051901652	8.088099699	0.940438058	0.347284976	0.720932624	-5.732729606
Cadherin.6	0.023088359	8.885364432	0.940049716	0.347484	0.720932624	-5.733078673
TMA	0.031970273	10.67596356	0.938822545	0.3481134	0.721092043	-5.734180788
CONA1	0.044232178	8.32710394	0.937716024	0.348681542	0.721124267	-5.735173317
Lymphotoxin.b.R	-0.028152168	12.38052096	-0.933004126	0.351107466	0.724685769	-5.73938673
RS3	0.040291076	8.802426976	0.932216058	0.351514247	0.724685769	-5.740089359
X4.1BB.ligand	-0.040181364	8.460309038	-0.930571856	0.352363905	0.725291634	-5.741553396
PGRP.S	-0.087039998	9.073780857	-0.927307846	0.354054471	0.72571939	-5.744452109
SORC2	-0.122486994	9.186039805	-0.927036495	0.354195246	0.72571939	-5.744692634
PECAM.1	-0.016228861	9.764711256	-0.926950168	0.354240039	0.72571939	-5.74476914
Galectin.4	0.02616439	9.020169226	0.92247457	0.356567239	0.726253278	-5.748725798
GAPDH..liver	0.061092719	16.16108084	0.921659633	0.356992023	0.726253278	-5.749444187
DEAD.box.protein.19B	0.058867761	11.12793936	0.920678618	0.357503798	0.726253278	-5.750308139
Proteinase.3	-0.038542948	11.89732364	-0.920406046	0.357646075	0.726253278	-5.750548023
CD22	-0.027920399	9.524931263	-0.918411259	0.358688401	0.726253278	-5.752301425
Angiostatin	0.022851311	14.40230874	0.918231537	0.358782404	0.726253278	-5.752459213
LEG9	-0.042492261	10.48049609	-0.917647035	0.359088233	0.726253278	-5.752972167
hnRNP.A.B	0.037414463	10.47902808	0.917354498	0.359241359	0.726253278	-5.753228772
Dynactin.subunit.2	-0.021940294	10.07345182	-0.914178012	0.36090671	0.726253278	-5.756009842
sICAM.2	-0.017114897	10.57484129	-0.913438274	0.361295231	0.726253278	-5.756656114
X6Ckine	-0.029555999	14.82400665	-0.913047238	0.361500715	0.726253278	-5.756997532
SUMO3	0.056869244	11.09431338	0.91180128	0.362155938	0.726253278	-5.758084418
Protease.nexin.I	0.038913139	10.64192269	0.911432221	0.362350162	0.726253278	-5.758406075
HPV.E7.Type18	-0.020754996	10.74969928	-0.910465059	0.362859457	0.726253278	-5.759248398
CD5L	-0.046011458	11.04733978	-0.908701048	0.363789517	0.726253278	-5.760782417
Ubiquitin.1	0.0392816	10.86501689	0.90860062	0.363842512	0.726253278	-5.760869662
SBDS	0.072388587	13.0780272	0.906791602	0.36479794	0.726253278	-5.762439563
STAT3	0.069883536	10.45971932	0.906336501	0.365038547	0.726253278	-5.762834016
MMP.8	0.044768699	10.83640538	0.90442064	0.366052532	0.726253278	-5.764492402
Siglec.9	0.229603956	12.57875633	0.903882595	0.366337613	0.726253278	-5.764957509
EMR2	0.029993433	9.504800003	0.903256254	0.366669652	0.726253278	-5.765498595
eIF.4H	0.073293142	11.46043877	0.902983094	0.36681452	0.726253278	-5.765734455
PDGFRA	-0.042914613	10.278767	-0.901959556	0.367357662	0.726253278	-5.7666176
METAP1	0.081865144	10.98331729	0.901019351	0.367857025	0.726253278	-5.767427961
FGF.17	0.015976621	7.611841865	0.89541651	0.370841588	0.726607321	-5.772239555
B7	-0.024123769	9.129942526	-0.895320375	0.370892929	0.726607321	-5.772321852
NCAM.L1	-0.026823474	8.815170568	-0.895315148	0.370895721	0.726607321	-5.772326326
Endostatin	-0.020892914	15.83320373	-0.895098868	0.371011242	0.726607321	-5.772511442
LIF.sR	-0.024085405	12.13353393	-0.894508545	0.371326664	0.726607321	-5.773016475
Lumican	0.019607049	10.34841661	0.894414228	0.371377075	0.726607321	-5.773097134
CSRP3	0.03959877	10.61907479	0.890882198	0.373267953	0.729213591	-5.776111594
IL.7	-0.024199742	7.212463795	-0.889352343	0.374088814	0.729724816	-5.777413575
ENTP5	-0.026722083	11.93602091	-0.88011654	0.379068118	0.735213831	-5.785226263
ASGR1	0.03506163	10.12060328	0.879986817	0.379138345	0.735213831	-5.785335418
FYN	0.085219703	11.57449904	0.879675768	0.379306768	0.735213831	-5.785597083
TCCR	-0.027649194	10.25925122	-0.879095844	0.379620903	0.735213831	-5.786084689
sICAM.1	-0.051191232	11.80209749	-0.878913637	0.379719634	0.735213831	-5.786237824
TS	-0.047341398	8.710680845	-0.877131331	0.380686233	0.735970056	-5.787734086
HPG.	-0.01936411	10.05287133	-0.876114944	0.381238129	0.735970056	-5.788585996
UFC1	0.042176901	13.74762493	0.874694194	0.382010416	0.736371629	-5.78977518
IGFBP.4	0.019505135	12.66509757	0.870563428	0.384261262	0.738814101	-5.793221737
ATS1	-0.031434147	8.404442877	-0.870291373	0.384409789	0.738814101	-5.793448158
GP114	-0.02599346	9.111214174	-0.868855116	0.385194489	0.739178216	-5.794642329
DRR1	0.022951894	8.017179915	0.866150914	0.386674592	0.739178216	-5.796885388
SLIK1	-0.037267179	10.42966473	-0.864823827	0.387402222	0.739178216	-5.797983616
CK.MB	0.08268483	8.381476671	0.864543638	0.387555954	0.739178216	-5.798215271
PDE1A	0.047323185	9.407337595	0.864352106	0.387661064	0.739178216	-5.798373583
PAFAH.beta.subunit	0.040041853	11.87935711	0.863738788	0.387997761	0.739178216	-5.798880289
sFRP.3	0.029192259	11.35904494	0.861167404	0.389411331	0.740789777	-5.801000789
IFNA7	-0.050510876	8.220074581	-0.859712563	0.390212491	0.741233334	-5.802197732
Endothelin.converting.enzyme.1	0.023433253	14.14806938	0.855781387	0.392382349	0.743392821	-5.805421932
Sphingosine.kinase.1	0.074991851	12.61129209	0.855465473	0.392557039	0.743392821	-5.805680392
RAC1	0.061086981	14.42986348	0.854559501	0.393058273	0.743392821	-5.806421072
Semaphorin.6A	-0.02406077	13.34559831	-0.84962517	0.395795037	0.747485561	-5.810441394
PSME3	-0.040445628	8.090675594	-0.847556252	0.396945959	0.747896956	-5.812120163
DYRK3	-0.028309429	10.95669099	-0.847173552	0.397159073	0.747896956	-5.812430247
Stress.induced.phosphoprotein.1	0.04823903	12.65262524	0.844056965	0.398897182	0.748088699	-5.81495027
H2A3	0.025518198	8.750226774	0.843911954	0.398978166	0.748088699	-5.815067298
TXD12	0.035335524	11.22576753	0.843907525	0.39898064	0.748088699	-5.815070872
Peroxiredoxin.1	0.040472758	10.85971306	0.842608037	0.399706804	0.748375006	-5.816118694
transcription.factor.MLR1..isoform.CRA_b	-0.028439293	7.654314286	-0.841516097	0.400317604	0.748444804	-5.816997916
Apo.D	-0.025564596	12.03718819	-0.837043524	0.402825294	0.752055807	-5.820587324
C7	0.025197995	10.26668089	0.833794916	0.40465263	0.754388117	-5.823182484
ISLR2	-0.031169997	12.69425527	-0.83141483	0.405994571	0.754786355	-5.825077429
DBNL	-0.034504531	11.52552053	-0.830764542	0.406361679	0.754786355	-5.825594226
B7.H2	-0.036014538	10.19534094	-0.829436549	0.40711199	0.754786355	-5.826648356
IGF.II.receptor	0.021371683	15.02749811	0.829316663	0.407179765	0.754786355	-5.826743435
prostatic.binding.protein	0.033597099	12.17021203	0.827184738	0.408386144	0.755948819	-5.828431943
CDK8.cyclin.C	0.028021095	10.17283649	0.822420014	0.411090026	0.75889791	-5.832189973
AIP	0.053634889	12.90852797	0.821704239	0.411497131	0.75889791	-5.832752647
CD177	0.063353535	9.358978686	0.821305674	0.411723924	0.75889791	-5.833065748
GRB2.related.adapter.protein.2	0.037306592	8.94028941	0.819540365	0.412729317	0.759678079	-5.834450702
NRX3B	-0.021156516	9.52857665	-0.818023592	0.413594325	0.760198019	-5.835638294
Vasoactive.Intestinal.Peptide	0.031556177	8.154459422	0.816807444	0.414288664	0.760403245	-5.836588918
H2B2E	0.046913276	12.45365388	0.81369251	0.416070232	0.762007982	-5.839017325
UNC5H3	-0.020551915	11.5148954	-0.810695945	0.417788367	0.762007982	-5.84134471
COLEC12	0.033359895	11.3604438	0.810467513	0.417919514	0.762007982	-5.841521778
SARP.2	0.024932362	12.19783106	0.810445597	0.417932098	0.762007982	-5.841538764
HSP.40	0.052523107	9.01861407	0.807039463	0.419890541	0.762007982	-5.844173031
Transketolase	0.048069937	14.93367219	0.806935898	0.419950173	0.762007982	-5.844252954
Calcineurin	0.055020436	10.39387058	0.806293059	0.420320425	0.762007982	-5.844748812
Nectin.like.protein.1	-0.033710131	10.40334693	-0.805798962	0.420605138	0.762007982	-5.84512967
IL.1b	-0.030754872	10.99526653	-0.804722299	0.421225936	0.762007982	-5.845958771
Tropomyosin.2	-0.033293016	10.82853472	-0.804645357	0.421270321	0.762007982	-5.846017979
FGFR.2	-0.047896952	8.210026334	-0.80241461	0.422558349	0.762007982	-5.847732115
SRCN1	0.066663985	14.94748059	0.801564534	0.423049788	0.762007982	-5.848384075
IL.34	0.025838647	9.325797949	0.801194563	0.423263778	0.762007982	-5.848667606
BTK	0.073672111	12.63097786	0.800053971	0.42392389	0.762007982	-5.849540888
paraoxonase.1	-0.02616047	7.453008175	-0.798534659	0.424804122	0.762007982	-5.850702204
FGF.20	-0.02291746	8.460852423	-0.798220184	0.42498645	0.762007982	-5.850942304
CTACK	-0.025704168	10.14868932	-0.797692426	0.425292539	0.762007982	-5.851345032
PDE5A	0.062248043	13.56249635	0.796699461	0.425868791	0.762007982	-5.852102036
FER	0.083212867	10.29614869	0.794875268	0.42692862	0.762007982	-5.853490286
C1q	-0.029125069	15.35865006	-0.79429117	0.427268298	0.762007982	-5.853934126
FABPL	0.037774836	11.56684054	0.794021514	0.427425167	0.762007982	-5.854138919
Kallikrein.4	0.026758826	8.170636964	0.792116188	0.428534527	0.762943463	-5.855583969
Glutathione.S.transferase.Pi	0.026372884	11.55543666	0.78976461	0.429906026	0.764342457	-5.857362689
PSA6	0.031167201	9.225054542	0.788048419	0.430908561	0.764354471	-5.858657474
CAMK1	0.03507168	12.21433351	0.786284086	0.431940634	0.764354471	-5.859985648
PSA1	0.030994118	8.951979745	0.785080149	0.432645719	0.764354471	-5.860890255
LRIG3	0.01784569	12.68477374	0.784643202	0.432901781	0.764354471	-5.861218223
CRK	0.035427957	12.23884426	0.784485188	0.432994403	0.764354471	-5.861336783
ASM3A	0.038777444	11.7293164	0.783590545	0.433519026	0.764354471	-5.862007589
contactin.1	-0.0172034	8.164044238	-0.782282995	0.434286442	0.764354471	-5.862986621
KREM2	0.036248527	11.18306316	0.781346865	0.43483635	0.764354471	-5.863686549
IL.5	0.036934921	8.194635176	0.780755072	0.435184193	0.764354471	-5.86412859
PPase	-0.037575573	14.13742031	-0.779551578	0.435892077	0.764568764	-5.865026511
XTP3A	-0.028638409	12.86670199	-0.777372315	0.43717559	0.765790798	-5.86664893
Albumin	-0.018927314	12.87694589	-0.776021891	0.437972037	0.766157518	-5.867652019
JAM.C	0.031311456	11.7017167	0.772708538	0.439929711	0.766158149	-5.870105785
IL.20	0.023162431	8.318092884	0.771795461	0.44047008	0.766158149	-5.870780139
IL.4.sR	-0.046355569	7.940965617	-0.770839626	0.441036162	0.766158149	-5.871485219
C4	0.022470436	17.06176029	0.769654706	0.441738496	0.766158149	-5.872358075
HCC.4	0.051700776	14.3359507	0.768329827	0.442524546	0.766158149	-5.873332442
FGFR4	-0.056847701	10.29275888	-0.767779623	0.442851217	0.766158149	-5.87373659
bFGF	-0.089901314	10.88952786	-0.767516298	0.44300761	0.766158149	-5.873929912
PPID	0.078630179	12.61127863	0.767373258	0.443092576	0.766158149	-5.874034897
CD70	-0.029059591	8.154932772	-0.763775936	0.445232474	0.766158149	-5.876668767
Tropomyosin.1.alpha.chain	-0.041167454	9.86233581	-0.763382582	0.445466821	0.766158149	-5.876956022
Topoisomerase.I	0.02759849	8.969942787	0.763351482	0.445485353	0.766158149	-5.876978727
PTK6	-0.045578694	7.899007482	-0.762482278	0.446003458	0.766158149	-5.877612931
CD244	-0.039502404	7.401532971	-0.762278474	0.446124989	0.766158149	-5.87776153
UBE2N	0.046325219	12.03843593	0.762166583	0.446191719	0.766158149	-5.877843095
IF4G2	0.067632803	10.56525153	0.758310065	0.448495165	0.769101432	-5.880647091
Triosephosphate.isomerase	0.047590426	12.45608113	0.756111173	0.449811555	0.769995919	-5.882239503
SLIK5	-0.024824276	10.81785583	-0.755468276	0.450196847	0.769995919	-5.88270421
PKB.a.b.g	0.047255751	11.99846729	0.75332783	0.451480977	0.770754942	-5.884248547
FCG2A	0.188175523	9.767543569	0.752760206	0.451821863	0.770754942	-5.884657355
TBP	-0.022101906	8.903835677	-0.750898847	0.452940722	0.771405357	-5.885995766
IL.2	0.019783585	10.53175653	0.749730404	0.45364387	0.771405357	-5.886834244
GFAP	0.040869785	9.083463875	0.748329248	0.454487875	0.771405357	-5.887837999
Caspase.10	0.019753347	11.72397272	0.748052414	0.454654734	0.771405357	-5.888036095
PTP.1B	0.02708423	11.06508476	0.746449372	0.455621634	0.771405357	-5.889181753
C6	-0.022858184	16.2812103	-0.744793332	0.456621717	0.771405357	-5.89036271
Ubiquitin	0.035486278	9.982988714	0.744551454	0.45676789	0.771405357	-5.890534979
SKP1	0.02788912	11.75213386	0.74322964	0.457567164	0.771405357	-5.891475408
Gastrin.releasing.peptide	0.034827685	8.598761135	0.743026211	0.457690243	0.771405357	-5.891619993
Elastase	0.040601809	8.691959342	0.742325564	0.458114293	0.771405357	-5.892117668
IFN.lambda.2	0.024194902	7.258600514	0.740603129	0.459157693	0.772165966	-5.893339136
Thyroglobulin	-0.029717048	8.375502121	-0.736427624	0.46169262	0.772505481	-5.896288441
IMB1	0.050763532	11.88990939	0.736313853	0.461761799	0.772505481	-5.896368569
RNase.H1	-0.052165619	7.941345859	-0.736136248	0.461869804	0.772505481	-5.896493629
NR1D1	0.031057114	8.932654881	0.735473392	0.462273026	0.772505481	-5.896960112
GIB	0.042886067	9.605409896	0.735397224	0.462319372	0.772505481	-5.897013687
HMGN1	0.029966688	9.323500338	0.733248205	0.463628067	0.77370157	-5.89852301
ASAH2	-0.05085068	12.24110917	-0.731582931	0.464643595	0.773989964	-5.89968955
MIG	-0.04738386	9.096461491	-0.729482165	0.465926463	0.773989964	-5.901157379
CD27	0.023036743	12.53266689	0.728875298	0.466297423	0.773989964	-5.901580619
LRP8	-0.026119547	10.92479575	-0.728603928	0.466463357	0.773989964	-5.901769763
LAG.1	0.031956574	8.608509321	0.726710635	0.467621957	0.773989964	-5.903087429
FETUB	-0.031616758	12.59056772	-0.726300865	0.467872925	0.773989964	-5.903372163
CD59	-0.019841227	10.51724983	-0.725265303	0.468507501	0.773989964	-5.904091025
Coagulation.Factor.VII	0.026858969	8.962123567	0.724575607	0.4689304	0.773989964	-5.904569226
Hemopexin	-0.051473991	10.23849653	-0.723591066	0.469534456	0.773989964	-5.905251072
GA733.1.protein	-0.032408129	8.580464236	-0.721387988	0.470887692	0.773989964	-5.906773463
IL.8	0.027531226	9.548680233	0.721368688	0.470899556	0.773989964	-5.906786779
HGF	0.032006071	10.36807319	0.720572444	0.471389184	0.773989964	-5.907335852
XPNPEP1	0.035871125	11.42888	0.719423012	0.472096492	0.773989964	-5.908127408
Alpha.enolase	0.04431793	14.41820354	0.71911813	0.4722842	0.773989964	-5.908337152
NADPH.P450.Oxidoreductase	0.035487792	11.5131227	0.718447365	0.472697319	0.773989964	-5.908798296
SMAD3	0.042525278	13.29578594	0.717299675	0.473404635	0.774176752	-5.909586324
PSMA	-0.05887454	9.180263281	-0.71486882	0.474904682	0.775657834	-5.911251244
HCC.1	0.033951245	12.41775819	0.711649783	0.476895122	0.777935168	-5.913447313
IgE	0.135511306	11.59960742	0.708575662	0.47880022	0.778319269	-5.915535279
FGF.12	-0.017023741	7.534773374	-0.70841057	0.478902649	0.778319269	-5.915647155
Livin.B	0.024923791	6.638005885	0.708382885	0.478919826	0.778319269	-5.915665913
Kallikrein.6	-0.022594912	10.72200155	-0.70657713	0.480040983	0.779170999	-5.916887855
LTBP4	0.022642064	9.928598618	0.704267232	0.481477239	0.780531425	-5.918446406
IGFBP.6	-0.015132206	9.276057273	-0.702897021	0.482330319	0.780944251	-5.919368516
KYNU	0.029217998	9.773633397	0.701315698	0.483315858	0.781570254	-5.920430469
S100A4	-0.025538293	10.66071091	-0.699954741	0.484164934	0.781974305	-5.921342521
HSP.60	0.062708062	12.24694556	0.698045627	0.485357358	0.782563212	-5.92261894
LCK	-0.034055501	8.328118385	-0.696959892	0.486036213	0.782563212	-5.923343302
CCL28	-0.029605444	12.6878298	-0.69607825	0.486587837	0.782563212	-5.923930671
pTEN	0.041424172	9.153886354	0.695534497	0.486928221	0.782563212	-5.924292562
LGMN	-0.01744678	11.33960588	-0.692831275	0.48862232	0.784319961	-5.926087477
X4EBP2	-0.027339989	8.031296314	-0.691543764	0.489430316	0.784651797	-5.926939918
EP15R	0.032390952	8.716906962	0.69026468	0.490233737	0.784975493	-5.927785212
ICOS	-0.028854689	9.507309616	-0.688997473	0.491030398	0.785287584	-5.928621116
GIIE	-0.017131941	7.901376945	-0.683858367	0.494268355	0.787856539	-5.931995364
PSD7	-0.022603872	8.101937265	-0.683813009	0.494296984	0.787856539	-5.932025033
MDHC	0.028887637	14.18166441	0.683266888	0.494641756	0.787856539	-5.9323821
CBX5	-0.015016554	8.5299151	-0.681896019	0.495507768	0.787856539	-5.933277151
Elafin	-0.031662561	13.22988766	-0.681662546	0.49565534	0.787856539	-5.933429409
PSME1	0.020292139	9.783196895	0.680123506	0.49662871	0.78844339	-5.934431778
PA2G4	0.045468363	10.32569205	0.67696158	0.498631678	0.790661409	-5.936484024
HPLN1	-0.028981398	9.960403888	-0.675899021	0.499305737	0.790769401	-5.937171534
ER	0.015279637	9.451712836	0.66932803	0.503484943	0.795753423	-5.941399212
DAPK2	0.029027242	10.87436808	0.667944848	0.50436701	0.795753423	-5.942283874
SGTA	0.04490819	11.01095219	0.667241677	0.504815742	0.795753423	-5.942732912
GRN	0.015686491	14.55801766	0.666620119	0.505212566	0.795753423	-5.943129438
LIMP.II	-0.030304616	8.760649956	-0.666167561	0.5055016	0.795753423	-5.943417918
GPC6	0.010749597	10.5231703	0.663792476	0.507019912	0.797181909	-5.94492869
Periostin	-0.019086127	12.12078759	-0.661218609	0.508668006	0.798810767	-5.946559822
ITI.heavy.chain.H4	-0.012755352	15.19212678	-0.658750834	0.510250805	0.798944392	-5.948117776
CNTF	-0.013746519	7.575445923	-0.658466284	0.510433478	0.798944392	-5.948297044
CRIS3	-0.030280155	8.012960614	-0.65712768	0.511293281	0.798944392	-5.949139333
TAFI	0.012235655	13.63874945	0.656268095	0.511845803	0.798944392	-5.949679306
PIAS4	0.026366204	9.4655431	0.655975866	0.512033712	0.798944392	-5.949862717
LYVE1	0.020161839	8.257009924	0.655236999	0.512508979	0.798944392	-5.950326087
RNF43	0.035694811	10.09994614	0.652286204	0.514409339	0.798944392	-5.952171436
PDE4D	0.035139826	10.34167717	0.652053888	0.51455911	0.798944392	-5.952316367
DUS3	0.046953176	10.67090542	0.651223792	0.515094447	0.798944392	-5.952833803
PCNA	-0.024112771	7.459343922	-0.650896682	0.515305484	0.798944392	-5.953037525
CATE	-0.051142985	8.879306112	-0.650607787	0.515491903	0.798944392	-5.953217361
TCPTP	-0.018904174	8.225748247	-0.64870498	0.516720627	0.798944392	-5.954399863
CSH	-0.038902758	11.06402637	-0.647846373	0.517275564	0.798944392	-5.954932312
PACAP.27	-0.051206681	8.700885521	-0.647771228	0.517324147	0.798944392	-5.954978878
B7.2	-0.026158374	10.07774256	-0.645624292	0.518713179	0.799519737	-5.956307024
MEK1	0.009697069	8.407869721	0.645301779	0.518922006	0.799519737	-5.956506158
HTRA2	0.016605895	11.87352111	0.641113686	0.521637742	0.802756195	-5.959083046
CATF	0.021731822	11.24034865	0.635773094	0.525111403	0.803641221	-5.96234474
Glutamate.carboxypeptidase	0.016302769	9.860088751	0.635103642	0.525547668	0.803641221	-5.962751677
HNRPQ	0.017405377	11.08819917	0.634499621	0.525941452	0.803641221	-5.963118473
AREG	0.037533516	10.93196376	0.632258839	0.527403622	0.803641221	-5.964476157
PDE9A	-0.039678277	8.84234838	-0.630789386	0.528363604	0.803641221	-5.96536389
C2	0.011899601	11.44383372	0.630774466	0.528373356	0.803641221	-5.965372893
FST	0.019422818	9.545003345	0.630489283	0.52855977	0.803641221	-5.965544936
IR	0.019615568	12.98472053	0.629764302	0.529033813	0.803641221	-5.965981947
Lipocalin.2	-0.017761643	13.79257509	-0.628989047	0.529540968	0.803641221	-5.966448707
Testican.2	0.017466734	9.791811039	0.626849305	0.530942026	0.803641221	-5.967734006
MSP.R	-0.021935451	8.843079503	-0.62526639	0.531979697	0.803641221	-5.968682016
TGF.b1	0.021242006	10.36852309	0.624472384	0.53250059	0.803641221	-5.969156645
GSTA3	-0.052164669	8.038534539	-0.624031065	0.532790221	0.803641221	-5.96942019
Cystatin.S	-0.041442576	7.311443239	-0.623975371	0.532826777	0.803641221	-5.969453436
FBLN3	-0.012894795	10.36985947	-0.623039359	0.533441354	0.803641221	-5.970011733
PTHrP	-0.020416439	9.534779579	-0.620799372	0.534913564	0.803641221	-5.971344405
sLRP1	0.034366538	10.56872115	0.617981404	0.536768558	0.803641221	-5.973014134
Angiogenin	-0.017106705	11.58142784	-0.617861224	0.536847741	0.803641221	-5.973085176
Cathepsin.G	-0.024087721	9.734531784	-0.616977662	0.537430077	0.803641221	-5.973607048
ANP	-0.021635343	9.260550514	-0.616541102	0.537717921	0.803641221	-5.973864625
aldolase.A	0.025371312	16.03015184	0.615981691	0.53808688	0.803641221	-5.97419442
discoidin.domain.receptor.1	0.017850777	8.178538216	0.615419369	0.538457886	0.803641221	-5.974525629
INGR2	0.028582908	8.87144426	0.61533456	0.538513853	0.803641221	-5.974575556
CHIP	-0.033699528	9.543004934	-0.615108046	0.538663345	0.803641221	-5.974708869
Eotaxin.2	-0.018131445	8.207202913	-0.614406739	0.53912632	0.803641221	-5.975121309
Stanniocalcin.1	-0.02020255	10.92988585	-0.614317385	0.539185322	0.803641221	-5.975173825
BMPR1A	-0.023284772	9.519487107	-0.614040193	0.539368378	0.803641221	-5.975336689
GV	0.013288939	8.047067404	0.613907959	0.539455716	0.803641221	-5.975414357
BDNF	0.024245221	9.705037861	0.611530314	0.541027308	0.804176662	-5.976808023
CLC4K	0.017640985	7.457309398	0.611318731	0.541167272	0.804176662	-5.976931781
Activin.AB	-0.02645101	9.584226519	-0.610568325	0.54166382	0.804176662	-5.977370362
IL.6.sRa	0.021504793	13.60895202	0.60938401	0.542447952	0.804303788	-5.978061448
Noggin	-0.024458264	11.43005682	-0.608577752	0.542982097	0.804303788	-5.978531159
CK2.A2.B	-0.044185889	8.551467105	-0.606175342	0.544575246	0.805749089	-5.979927075
FGF.10	0.021257895	8.026393725	0.604254021	0.545851036	0.806722086	-5.981039485
X6.Phosphogluconate.dehydrogenase	0.047500978	13.43545002	0.602911587	0.546743315	0.807126727	-5.981814637
CD47	0.028061959	9.267487402	0.601862729	0.547440966	0.807243458	-5.982419072
TNF.a	0.026899225	8.991722279	0.600492159	0.548353268	0.807676089	-5.983207319
PERL	-0.031148054	10.08138451	-0.597759788	0.550174279	0.809444683	-5.984773413
EDA	-0.015825202	10.67135952	-0.595764248	0.551506105	0.81049039	-5.985912674
STAB2	0.014918656	9.448922015	0.593618292	0.552940088	0.810979771	-5.98713356
NOTC2	0.035145025	9.491111028	0.593406085	0.553081989	0.810979771	-5.987254051
CD36.ANTIGEN	0.042144578	13.04334567	0.591060702	0.554651525	0.812368395	-5.988582887
NACA	-0.034244205	12.0631283	-0.590110267	0.555288179	0.812389095	-5.989119883
HCG	0.070434964	10.28888196	0.586545114	0.557679497	0.814973957	-5.991126501
RAP	0.021843005	9.403723811	0.582474937	0.560415683	0.818056451	-5.993402517
ERBB4	-0.01553247	7.31686077	-0.580293623	0.561884754	0.818651664	-5.994615776
NKG2D	-0.033678261	9.062139258	-0.580006778	0.562078077	0.818651664	-5.994774983
COMMD7	-0.026794665	10.64569119	-0.578115801	0.563353331	0.819594311	-5.995822556
Fibrinogen.g.chain.dimer	-0.010381997	16.04880958	-0.576430886	0.564490795	0.819843441	-5.996753095
Bone.proteoglycan.II	-0.013306926	11.46316581	-0.57587779	0.564864424	0.819843441	-5.997057965
FGF.4	-0.021806648	7.607758016	-0.575071552	0.56540927	0.819843441	-5.997501845
a2.Antiplasmin	0.007949163	10.96016637	0.568104202	0.570128231	0.822616222	-6.001311883
TRAIL.R2	-0.020161724	8.464425982	-0.567566457	0.570493225	0.822616222	-6.001604016
HMG.1	-0.017552752	12.08706747	-0.567027689	0.570859024	0.822616222	-6.001896426
Caspase.2	0.021954614	8.275527961	0.566407265	0.571280403	0.822616222	-6.002232812
TNF.b	0.017107224	8.664275111	0.565896419	0.57162747	0.822616222	-6.00250951
ANK2	-0.060303278	9.242456016	-0.564271987	0.572731771	0.822616222	-6.003387718
NCC27	0.040573349	11.69204414	0.564087959	0.572856938	0.822616222	-6.003487049
FABPE	0.03282635	9.717484269	0.563852761	0.573016929	0.822616222	-6.003613953
PCI	0.009197304	16.56439452	0.563023502	0.573581189	0.822616222	-6.004060966
BCL2.like.1.protein	0.019255139	10.05585444	0.562862657	0.573690666	0.822616222	-6.004147594
FGF.8B	-0.021822662	9.553651451	-0.560618351	0.575219241	0.822616222	-6.005353748
ABL2	0.015368568	10.69781488	0.560335913	0.575411743	0.822616222	-6.005505198
BMP10	0.026875803	9.891281203	0.558548526	0.576630686	0.822616222	-6.006461864
CAMK2A	0.032914745	9.254877641	0.557171171	0.577570832	0.822616222	-6.007196985
Gro.b.g	0.033922833	9.330442516	0.557134775	0.577595685	0.822616222	-6.007216385
LDH.H.1	0.020238874	9.902175776	0.55523178	0.578895833	0.822616222	-6.008229001
Marapsin	0.017301015	12.6645348	0.554709556	0.579252862	0.822616222	-6.008506279
BPI	0.034175665	9.186831529	0.554356473	0.579494314	0.822616222	-6.008693603
Somatostatin.28	-0.012870626	10.28111486	-0.553137067	0.580328555	0.822616222	-6.009339629
BGH3	-0.013123818	15.07520285	-0.552910494	0.580483623	0.822616222	-6.009459508
MRC2	0.015418956	11.71068268	0.552076966	0.581054267	0.822616222	-6.009900103
PLK.1	0.013018164	7.565966724	0.551879646	0.581189392	0.822616222	-6.010004306
LY9	-0.020478573	11.19749948	-0.545575776	0.585514056	0.827839483	-6.013313772
MMP.9	0.035223871	13.19495611	0.539045259	0.590009931	0.833293246	-6.016702161
b.ECGF	-0.014532717	7.496397666	-0.537449799	0.591110728	0.833945405	-6.017523775
MCP.4	-0.017309585	8.678191776	-0.535493818	0.592461558	0.834948524	-6.018527727
SLAF5	-0.013723529	12.69374216	-0.533175815	0.59406424	0.836304028	-6.019712759
Cofilin.1	-0.034219428	13.16933562	-0.527169444	0.5982263	0.838142462	-6.022759495
suPAR	-0.016394061	13.06641833	-0.526616111	0.598610393	0.838142462	-6.023038438
CPNE1	0.051767527	11.11438334	0.525918914	0.599094508	0.838142462	-6.023389489
SMOC1	-0.012813457	11.34457809	-0.525210264	0.599586759	0.838142462	-6.02374583
uPA	-0.017434994	10.82402336	-0.524394795	0.600153435	0.838142462	-6.024155291
MK13	-0.024386186	9.083485692	-0.523924965	0.600480034	0.838142462	-6.024390912
GDF2	0.017748064	11.16689832	0.523474293	0.600793392	0.838142462	-6.024616726
Insulin	0.030272495	7.201769413	0.522903411	0.601190438	0.838142462	-6.024902494
PK3CG	0.014461876	10.73128803	0.522360489	0.601568149	0.838142462	-6.025173978
HIV.2.Rev	-0.013511981	7.177878858	-0.521458858	0.602195651	0.838142462	-6.025624208
PKC.G	0.026127198	8.978341604	0.521115109	0.602434965	0.838142462	-6.025795655
Neurotrophin.3	-0.017213091	8.072277961	-0.519941583	0.603252285	0.838385763	-6.026380106
Kallistatin	0.010271387	15.15377953	0.517905779	0.604671334	0.839463926	-6.027390874
IGFBP.5	-0.011959574	10.96827158	-0.515063725	0.606654881	0.840266776	-6.028795315
MP2K2	-0.026101454	10.11830657	-0.514465289	0.607072918	0.840266776	-6.029090057
SPARCL1	-0.015188372	13.49000789	-0.514310194	0.60718128	0.840266776	-6.029166388
CAMK2D	0.044127417	11.90145839	0.513307431	0.607882102	0.84034549	-6.029659352
HGFA	0.033699944	11.47859132	0.510216128	0.610044858	0.842265338	-6.031173003
RAC3	0.02667459	12.49818439	0.50947812	0.610561693	0.842265338	-6.031533017
CREL1	0.021064576	11.24739631	0.507250617	0.612122817	0.843527219	-6.032616474
RELT	0.01350688	10.89030888	0.50244559	0.615496383	0.847281413	-6.034937485
EPHA3	0.022794596	7.241647585	0.499817868	0.617344739	0.848930332	-6.036197437
SMAC	-0.017990816	11.91956868	-0.498328343	0.61839356	0.849477469	-6.036908709
BTC	-0.023644267	9.004489675	-0.49648664	0.619691439	0.849822692	-6.037785219
Cytidylate.kinase	0.015378902	12.26448534	0.495865332	0.620129554	0.849822692	-6.038080183
EPHB2	-0.015090114	13.89762703	-0.49520053	0.620598487	0.849822692	-6.038395386
Cadherin.E	0.009333068	16.0922613	0.493586283	0.621737777	0.850490355	-6.039158992
Chitotriosidase.1	-0.033734118	9.935475552	-0.491844829	0.622967866	0.850676568	-6.039979978
Carbonic.anhydrase.I	-0.028305246	13.46260735	-0.49154802	0.623177624	0.850676568	-6.040119616
IgA	-0.021498708	11.99561509	-0.485832286	0.627222959	0.853484581	-6.042792225
Chymase	-0.011348748	8.771032578	-0.485018904	0.627799552	0.853484581	-6.043170014
Angiopoietin.2	-0.014342396	7.213787586	-0.483335916	0.628993315	0.853484581	-6.043949697
IFN.b	-0.028427779	9.047483275	-0.483194648	0.629093563	0.853484581	-6.04401502
Galectin.3	0.012050004	14.24952664	0.482914076	0.629292684	0.853484581	-6.0441447
ALT	0.011609388	11.5312042	0.482719243	0.629430972	0.853484581	-6.044234707
VEGF.sR2	0.012375898	12.84753247	0.482181442	0.62981276	0.853484581	-6.044482968
C1r	-0.018601381	11.20941898	-0.478986126	0.632083171	0.855672758	-6.045952291
Cathepsin.H	-0.022279944	9.727829527	-0.476284645	0.634005408	0.856438939	-6.047186915
Plasmin	-0.010766064	9.292092968	-0.475619334	0.63447919	0.856438939	-6.047489903
kallikrein.13	0.012049996	10.05632565	0.475424488	0.634617972	0.856438939	-6.047578557
p27Kip1	0.035597436	9.943406142	0.472694872	0.636563539	0.858177085	-6.048816705
Integrin.aVb5	-0.023163573	9.288266471	-0.47136281	0.637513896	0.858571345	-6.049418339
Ferritin	-0.050737699	12.55638707	-0.469195538	0.639061408	0.859768183	-6.050393574
UBC9	0.025678052	10.6217999	0.468033572	0.639891744	0.859998688	-6.05091459
IL.13	-0.027117758	9.465360273	-0.466151274	0.641237785	0.8609211	-6.051755855
HEMK2	0.022856649	11.04360047	0.461261235	0.644740195	0.864394328	-6.053925552
BAD	0.029465073	12.42619368	0.460690513	0.645149483	0.864394328	-6.05417729
MMP.12	-0.021743373	9.971745608	-0.458127244	0.646989032	0.865631287	-6.055304071
MBD4	-0.016461258	9.012216853	-0.457494019	0.647443805	0.865631287	-6.055581461
HAI.1	0.016834739	12.71934457	0.456632624	0.648062657	0.865631287	-6.055958188
BMPER	0.023644129	8.780639814	0.455643796	0.648773361	0.865694516	-6.056389771
TWEAKR	-0.025350828	7.331553953	-0.451634426	0.651658312	0.86865587	-6.058130118
BID	-0.025606326	10.51075808	-0.449612453	0.653115215	0.86969985	-6.059001965
FGFR.3	0.016914517	9.664673639	0.448698245	0.65377437	0.86969985	-6.059394875
IGF.I	-0.011742957	9.728771387	-0.445115222	0.656360377	0.86983131	-6.060927088
OCAD1	0.015614663	9.637990426	0.443604424	0.657452019	0.86983131	-6.061569473
Factor.H	0.005930266	15.88736132	0.4416761	0.658846412	0.86983131	-6.062386217
PAK7	0.013501592	9.14292123	0.441494895	0.658977504	0.86983131	-6.062462783
FCAR	0.018245071	7.769766075	0.440952374	0.659370053	0.86983131	-6.062691833
CTGF	-0.017859894	10.21405207	-0.440615094	0.659614145	0.86983131	-6.06283409
HXK1	0.017778865	10.27613035	0.438938926	0.660827735	0.86983131	-6.063539443
LRRT1	-0.015954709	6.835055408	-0.438315578	0.661279284	0.86983131	-6.06380107
ARI3A	0.018637444	8.953996618	0.437854722	0.661613204	0.86983131	-6.063994259
Lymphotoxin.a2.b1	-0.011685163	11.11425004	-0.437458385	0.66190043	0.86983131	-6.064160239
UFM1	0.027129099	11.54452619	0.436410742	0.662659898	0.86983131	-6.064598252
kallikrein.14	-0.009564895	12.80419268	-0.43577924	0.66311786	0.86983131	-6.064861772
C1.Esterase.Inhibitor	-0.01431176	12.68687883	-0.431501148	0.666223632	0.86983131	-6.06663694
GAS1	0.009397713	9.224334697	0.429390986	0.667757668	0.86983131	-6.067506092
Nucleoside.diphosphate.kinase.A	0.017328245	9.066786912	0.429358029	0.667781637	0.86983131	-6.067519632
Kininogen..HMW	0.019394976	14.61312796	0.428692417	0.668265817	0.86983131	-6.067792886
FLRT2	-0.013236825	13.96593915	-0.428107293	0.668691562	0.86983131	-6.068032747
Annexin.V	-0.023264772	9.696662598	-0.428041544	0.668739409	0.86983131	-6.068059679
PDE7A	-0.017001474	8.516879997	-0.427964724	0.668795313	0.86983131	-6.068091141
Rb	-0.020226291	10.64043442	-0.427248474	0.669316645	0.86983131	-6.068384211
PSA2	-0.008373976	8.877552773	-0.426614106	0.669778511	0.86983131	-6.068643367
PDE3A	-0.020403926	9.713783838	-0.426412022	0.669925669	0.86983131	-6.068725843
MATN3	-0.009134546	8.83655279	-0.425283258	0.670747871	0.86983131	-6.069185804
IL.2.sRa	-0.026504753	9.837578039	-0.423969958	0.671704988	0.86983131	-6.069719428
CD23	-0.016917371	11.75928219	-0.423180391	0.672280673	0.86983131	-6.070039453
Ku70	-0.013149235	7.890676937	-0.421558414	0.673463882	0.86983131	-6.070694998
RANK	0.014854643	10.18486502	0.420370008	0.674331321	0.86983131	-6.071173711
CAPG	-0.01828826	9.500262538	-0.420171084	0.674476562	0.86983131	-6.07125371
PFD5	0.010843171	8.222679116	0.420166869	0.674479639	0.86983131	-6.071255405
NRX1B	-0.012617617	9.432623022	-0.418202605	0.675914466	0.86983131	-6.072043307
IL.12	0.021268908	8.223198655	0.417467476	0.676451755	0.86983131	-6.072337231
GNS	-0.017382683	11.20197916	-0.416222069	0.677362373	0.86983131	-6.072833999
NLGNX	-0.019065997	9.21725251	-0.415958268	0.67755532	0.86983131	-6.072939033
GCKR	-0.014686832	8.849040295	-0.415914427	0.677587388	0.86983131	-6.072956483
LIN7B	0.014977375	8.52238821	0.415443875	0.677931613	0.86983131	-6.073143652
Osteocalcin	0.026678975	10.51590077	0.415009445	0.678249475	0.86983131	-6.073316265
PDE11	0.016924131	11.32770677	0.414619173	0.678535075	0.86983131	-6.073471179
IL.18.Rb	-0.012492442	7.968407273	-0.412553181	0.680047736	0.870403736	-6.074288822
C3	0.021980427	16.03969008	0.412187566	0.680315563	0.870403736	-6.074433094
TrkB	0.009402534	9.947498366	0.409592457	0.682217743	0.871982522	-6.075453451
Cathepsin.A	0.019309326	12.73746294	0.407752555	0.683567594	0.872852946	-6.076172969
IL.23.R	-0.014954779	11.64152574	-0.40673468	0.684314798	0.872952895	-6.076569631
GPC2	-0.017173994	7.353642049	-0.405295546	0.685371769	0.873447421	-6.077128766
FN1.4	0.010785607	16.20023421	0.403617297	0.686605137	0.874165565	-6.0777783
HIPK3	0.035641397	9.174122073	0.401318847	0.688295657	0.875463775	-6.0786635
Prolactin.Receptor	-0.01589946	10.06025365	-0.398217102	0.690579478	0.876870025	-6.079850061
Fas..soluble	-0.012824671	10.51221952	-0.397709635	0.690953397	0.876870025	-6.080043315
ON	0.023615565	14.16120247	0.396232379	0.692042317	0.876870025	-6.080604481
IL.12.Rb1	-0.009965481	8.902431762	-0.395302296	0.692728231	0.876870025	-6.080956722
AK1A1	0.017364111	11.52079483	0.395257985	0.692760916	0.876870025	-6.080973483
IL.1.sRI	0.01315995	13.0205618	0.394327834	0.693447144	0.876888104	-6.081324882
NovH	0.014344476	9.1237568	0.392840832	0.694544719	0.877425807	-6.081884934
Cathepsin.D	0.021451213	9.365444916	0.388370149	0.697848444	0.879100578	-6.083555996
Coagulation.Factor.V	0.008259306	16.05420128	0.388310061	0.697892887	0.879100578	-6.083578325
MMEL2	-0.014720219	9.990806128	-0.387651239	0.698380239	0.879100578	-6.083822927
HINT1	-0.014621976	10.24281412	-0.38658273	0.699170914	0.879100578	-6.084218751
Ephrin.A3	-0.016133373	11.15022778	-0.386491253	0.699238621	0.879100578	-6.084252587
VEGF121	-0.022500714	9.273150762	-0.384871357	0.700437978	0.879760886	-6.084850446
NEUREGULIN.1	-0.023368134	7.622871193	-0.382535039	0.702169085	0.881087169	-6.085708294
GDF.11	-0.013409937	9.782167982	-0.378707474	0.705008485	0.883800262	-6.087102415
IL.10.Ra	-0.007341474	10.2469079	-0.377445848	0.705945301	0.884076857	-6.087558868
OSM	-0.012453761	10.78492136	-0.375655257	0.707275665	0.884076857	-6.088204086
RBM39	0.010598001	8.265297293	0.375580783	0.707331017	0.884076857	-6.088230855
OX40.Ligand	0.012332343	7.980085257	0.373531312	0.708854865	0.884076857	-6.088965447
IL.22	0.02259229	9.793520431	0.372877586	0.709341178	0.884076857	-6.089198916
TrATPase	-0.011314594	12.60786915	-0.372333326	0.709746148	0.884076857	-6.08939298
CBG	0.015481424	9.384837813	0.371333749	0.710490122	0.884076857	-6.089748655
IL.6	-0.017418556	8.550572233	-0.370675463	0.710980228	0.884076857	-6.089982368
FAM3D	-0.027293191	12.770441	-0.370110939	0.711400623	0.884076857	-6.090182462
MIP.3a	0.015439883	7.371014439	0.368523716	0.712583079	0.884076857	-6.090743416
Midkine	0.011992547	14.33803489	0.368392164	0.712681114	0.884076857	-6.090789801
PTH	0.020415033	11.70766183	0.364273002	0.715753197	0.886850778	-6.092233828
Semaphorin.3A	0.01611833	10.61108367	0.363284735	0.716490938	0.886850778	-6.092577864
Angiopoietin.4	-0.018780769	8.858527196	-0.361595325	0.717752696	0.886850778	-6.093163818
Protein.disulfide.isomerase	0.009864927	7.809325078	0.360826218	0.71832737	0.886850778	-6.093429671
I.TAC	-0.023614964	11.13770671	-0.360452147	0.718606932	0.886850778	-6.093558769
Testican.1	-0.008882365	11.09632859	-0.359006865	0.719687418	0.886850778	-6.094056302
AURKB	-0.008477938	9.481935858	-0.358286042	0.720226512	0.886850778	-6.094303697
ERAB	0.030749801	10.7145526	0.357253401	0.720999053	0.886850778	-6.094657244
EF.1.beta	-0.017569074	8.995764256	-0.35640675	0.721632664	0.886850778	-6.094946352
Ephrin.B3	-0.010788304	9.584207422	-0.356299359	0.721713047	0.886850778	-6.094982975
PDGF.Rb	-0.023104163	11.96116701	-0.353304991	0.72395557	0.887856778	-6.095999661
Moesin	-0.019817165	9.688941239	-0.351024389	0.72566514	0.887856778	-6.096768247
X3HIDH	-0.019607768	9.510505779	-0.350913703	0.725748146	0.887856778	-6.096805423
Chk2	0.03930016	8.024650879	0.350130595	0.726335514	0.887856778	-6.097068107
Lamin.B1	0.011686747	9.249537996	0.349987567	0.726442809	0.887856778	-6.097116021
CD83	0.014244574	8.27852895	0.349578157	0.726749965	0.887856778	-6.097253063
LYPD3	0.016175516	10.09213725	0.348077485	0.727876206	0.887856778	-6.097754014
FGF.6	-0.015969526	8.211197149	-0.34794652	0.727974523	0.887856778	-6.09779763
Mesothelin	-0.018969563	8.505477477	-0.346459004	0.729091523	0.88838883	-6.098291877
HRG	0.013009436	12.06109546	0.340262401	0.733750833	0.892590775	-6.100328003
MAPKAPK3	0.02036826	10.06187305	0.340053647	0.73390797	0.892590775	-6.100395958
IDE	0.011849591	10.52445463	0.339027294	0.734680708	0.892698626	-6.100729453
FCG3B	-0.012805718	10.34763855	-0.337434366	0.735880552	0.893324764	-6.101245052
amyloid.precursor.protein	-0.017922544	14.19084715	-0.332972333	0.739244927	0.896574934	-6.102676398
Macrophage.scavenger.receptor	-0.012190787	9.503205439	-0.328538735	0.742592822	0.899799101	-6.104079758
RGMA	-0.008833844	14.10064689	-0.326887181	0.743841193	0.900475656	-6.104597714
ETHE1	0.010936146	11.82032733	0.320683776	0.74853621	0.904550832	-6.1065199
NSE	-0.012614499	13.47828591	-0.319744997	0.74924754	0.904550832	-6.106807583
EPI	0.024980897	9.90954567	0.319693015	0.749286934	0.904550832	-6.106823488
tau	0.018749984	7.635713488	0.315206538	0.752689417	0.907818566	-6.108186472
DHH	-0.015553452	9.073573376	-0.312750749	0.754553899	0.90795683	-6.108924381
C4b	-0.02148583	7.823815288	-0.312715514	0.754580661	0.90795683	-6.108934927
GREM1	-0.010891909	8.556199388	-0.312306531	0.754891311	0.90795683	-6.109057242
Galectin.7	-0.009049307	9.148165398	-0.310120955	0.756552079	0.908028561	-6.109708177
BASI	-0.008195772	8.490842617	-0.30975421	0.756830871	0.908028561	-6.109816958
MUC1	0.015097825	10.16018471	0.309481274	0.757038371	0.908028561	-6.10989783
CDK1.cyclin.B	0.007774833	9.063075444	0.308281927	0.757950387	0.908287654	-6.110252358
iC3b	0.010468185	12.90180603	0.304955176	0.760481902	0.910485213	-6.111228545
ERBB3	0.006578523	8.332595931	0.297827656	0.765914266	0.916148595	-6.113284367
Peroxiredoxin.5	0.012205995	8.83492158	0.294711858	0.768292671	0.918151956	-6.114167802
TSLP.R	-0.007132642	10.06568145	-0.291293471	0.770904569	0.91957469	-6.115126346
TLR4.MD.2.complex	0.007688835	12.17376366	0.289943313	0.771936908	0.91957469	-6.115501861
MCP.1	-0.014909256	9.927773868	-0.289688401	0.772131861	0.91957469	-6.115572563
Caspase.3	0.023004694	12.56673896	0.289222406	0.772488284	0.91957469	-6.115701651
TNF.sR.I	-0.006690541	9.959149972	-0.288545039	0.773006464	0.91957469	-6.11588892
Aflatoxin.B1.aldehyde.reductase	0.024073488	11.34374653	0.286861862	0.774294518	0.920268075	-6.116352363
Angiotensinogen	0.009176295	12.33517574	0.285001105	0.77571919	0.921122423	-6.116861545
KLRF1	0.012946041	8.405431629	0.282363509	0.777739937	0.922682379	-6.117577627
PLXB2	0.007054504	11.97299781	0.279671051	0.77980427	0.924240317	-6.118301738
IGFBP.7	0.005925199	15.51738257	0.278803709	0.780469601	0.924240317	-6.118533524
TrkC	-0.007760463	12.06582404	-0.276300261	0.782390879	0.925675519	-6.119198502
PYY	0.010511651	10.64108879	0.274202643	0.784001728	0.926169816	-6.119751064
X17.beta.HSD.1	-0.012157058	10.75749838	-0.273161526	0.784801589	0.926169816	-6.120023755
XEDAR	0.012481157	9.39417471	0.272440144	0.785355941	0.926169816	-6.120212093
WFKN1	-0.00967099	9.912392926	-0.270277377	0.78701859	0.926169816	-6.120773761
sICAM.3	-0.011618038	9.208226329	-0.269915099	0.78729719	0.926169816	-6.120867407
annexin.II	0.01013289	12.46191778	0.268496531	0.788388365	0.926169816	-6.121232885
ENA.78	0.008791751	8.883663757	0.268474303	0.788405466	0.926169816	-6.121238596
CO8A1	0.028750943	10.01413301	0.268369194	0.788486333	0.926169816	-6.121265598
URB	-0.01075064	10.76821992	-0.266413537	0.789991374	0.926993618	-6.121766055
TSLP	0.008500549	8.267190127	0.26561213	0.79060835	0.926993618	-6.121970081
C1QBP	-0.004214922	11.96322366	-0.263723783	0.792062645	0.927243752	-6.122448393
Troponin.I..skeletal..fast.twitch	0.02188167	12.45604046	0.263229277	0.792443604	0.927243752	-6.122573086
WNK3	0.016821302	9.676817842	0.262030979	0.79336696	0.927243752	-6.122874274
CSK21	0.010536888	8.579457318	0.261645818	0.793663809	0.927243752	-6.122970792
MO2R1	-0.006871968	9.909578032	-0.256224276	0.797845438	0.931295436	-6.12431431
PCSK7	-0.009778511	10.68119366	-0.255148251	0.798676072	0.93129899	-6.124577617
CK.BB	-0.018472649	9.298802762	-0.254371579	0.799275762	0.93129899	-6.124766982
TF	-0.011644569	10.19869862	-0.252982881	0.80034831	0.931689973	-6.12510413
TNFSF15	-0.007244771	9.423794674	-0.251929936	0.801161795	0.931689973	-6.125358534
CD109	0.00884351	11.74047299	0.249184344	0.803283998	0.931689973	-6.126016912
IRF1	-0.019046647	10.3222935	-0.248408592	0.803883879	0.931689973	-6.126201626
NSF1C	0.013292272	8.25017474	0.247441803	0.804631649	0.931689973	-6.126431022
Hat1	0.007978149	8.214905592	0.246856263	0.805084627	0.931689973	-6.126569522
Spondin.1	0.006396928	10.78697725	0.246677591	0.805222862	0.931689973	-6.126611719
alpha.1.antichymotrypsin.complex	-0.005840576	12.69427483	-0.246548388	0.805322827	0.931689973	-6.126642213
SAA	-0.036153045	10.77471673	-0.24525267	0.806325512	0.932023731	-6.126947146
SNP25	-0.012068207	10.51277834	-0.241683855	0.809088864	0.932803402	-6.12777872
NUDC3	-0.012381348	7.953519582	-0.240917992	0.809682189	0.932803402	-6.127955586
G.CSF	0.013503326	10.40926782	0.240404754	0.810079862	0.932803402	-6.128073798
CAMK2B	0.017343278	10.42730691	0.23986318	0.810499545	0.932803402	-6.128198263
Kallikrein.7	-0.009415968	10.87296569	-0.23976712	0.810573991	0.932803402	-6.12822031
SH21A	-0.012404136	12.62953939	-0.238176921	0.811806629	0.933398811	-6.128584003
CD97	0.005043331	10.56852214	0.236827245	0.812853193	0.933779416	-6.128890787
FGF23	-0.016137621	9.340123809	-0.234948243	0.814310764	0.934049496	-6.129314986
BRF.1	-0.008383728	10.68999688	-0.234050595	0.815007312	0.934049496	-6.129516444
Cardiotrophin.1	0.006381681	9.246731707	0.23375652	0.815235537	0.934049496	-6.129582276
C34.gp41.HIV.Fragment	0.011047412	9.949117914	0.231413237	0.817054667	0.935312579	-6.130103883
dopa.decarboxylase	0.006434383	7.763900853	0.224705718	0.822267254	0.939890104	-6.131567909
SEM5A	0.007265828	12.48094337	0.223541921	0.823172478	0.939890104	-6.131817544
Cystatin.C	-0.004778374	11.01030272	-0.22275602	0.823783901	0.939890104	-6.131985387
CHST2	0.005774963	8.239733666	0.222562707	0.823934313	0.939890104	-6.132026582
TGF.b2	-0.009955903	8.046799121	-0.221076879	0.825090615	0.94038712	-6.132342016
Tpo	-0.008628751	7.559373344	-0.218290779	0.827259837	0.941746812	-6.132927798
EGF	0.007776404	9.693199577	0.217691127	0.827726892	0.941746812	-6.133052904
AMGO2	-0.008168247	11.06131378	-0.214117367	0.83051167	0.942735882	-6.133791367
CDK2.cyclin.A	0.006165413	8.181351095	0.213271371	0.831171209	0.942735882	-6.13396439
PSP	-0.009318006	8.454448558	-0.21108031	0.832879913	0.942735882	-6.134409322
DnaJ.homolog	-0.005607008	9.112964081	-0.20944041	0.834159311	0.942735882	-6.134739325
X14.3.3.protein.theta	-0.005298165	9.891978163	-0.208489409	0.834901454	0.942735882	-6.13492952
GCP.2	-0.012183871	10.12794699	-0.206726677	0.836277444	0.942735882	-6.135279767
IL.1.sR9	-0.011580554	9.824121618	-0.206462712	0.836483539	0.942735882	-6.135331959
IL.1.sRII	-0.005484012	13.39602592	-0.206356933	0.836566131	0.942735882	-6.135352856
IL.5.Ra	0.009730987	10.76008116	0.206301582	0.83660935	0.942735882	-6.135363786
CHK1	-0.00420933	8.976074122	-0.206267667	0.836635831	0.942735882	-6.135370482
Collectin.Kidney.1	0.010832343	13.4783313	0.205501407	0.837234188	0.942735882	-6.135521471
Gelsolin	-0.004468056	9.626842825	-0.204655185	0.837895095	0.942735882	-6.135687563
EPHAA	-0.007294051	8.530761883	-0.203991553	0.838413479	0.942735882	-6.135817337
sLeptin.R	0.01456057	10.5972019	0.203612175	0.838709854	0.942735882	-6.135891336
FGR	-0.013332706	8.947367855	-0.202470063	0.839602225	0.942926768	-6.136113277
MIP.1a	0.010389537	9.71714472	0.200983032	0.840764404	0.943420074	-6.136400374
IFN.g	0.007660998	9.4922362	0.19800172	0.843095472	0.945223016	-6.136969594
IFN.a.b.R1	0.007124323	10.44980412	0.195212355	0.845277706	0.946169407	-6.137494463
IF4A3	-0.008441626	9.112962863	-0.195069273	0.845389677	0.946169407	-6.137521186
BAFF.Receptor	0.009776906	10.95047619	0.187459673	0.851349146	0.952022824	-6.138914163
SLPI	-0.004052057	14.91263434	-0.186176773	0.852354698	0.952331234	-6.139143545
CYTD	0.012174027	12.50081612	0.184657656	0.853545712	0.952846154	-6.139413127
TIMP.1	-0.003146498	5.95218528	-0.182825747	0.854982405	0.953634221	-6.139735279
CaMKK.alpha	0.00671963	8.215370206	0.181327261	0.856157966	0.954129928	-6.139996409
PESC	0.009813427	7.813213613	0.178993805	0.857989196	0.954751579	-6.140398764
sRANKL	0.008154533	9.028715203	0.178751995	0.858179005	0.954751579	-6.140440161
PGP9.5	-0.006338605	10.44899907	-0.174578056	0.861456639	0.956771719	-6.141145906
FSTL3	-0.004488185	12.40782714	-0.174207657	0.861747615	0.956771719	-6.141207729
CDK5.p35	-0.006159321	10.11872198	-0.173449848	0.86234299	0.956771719	-6.141333805
Apoptosis.regulator.Bcl.W	0.00660495	9.039690238	0.172493849	0.863094185	0.956771719	-6.14149207
MMP.1	0.011212768	9.592115302	0.17177311	0.863660602	0.956771719	-6.14161081
Granzyme.B	0.00683952	7.693561658	0.169893509	0.865138079	0.957377464	-6.141918129
MRCKB	0.005007138	10.10193011	0.169101223	0.865761004	0.957377464	-6.142046657
MMP.16	0.00747137	9.44522479	0.167770784	0.866807234	0.957377464	-6.142261135
GHC2	0.006583642	9.686830134	0.167345285	0.867141887	0.957377464	-6.142329372
Myeloperoxidase	-0.005721013	13.99611207	-0.161877068	0.871444716	0.960485083	-6.143190878
DAN	0.005771726	9.667650592	0.160998865	0.872136115	0.960485083	-6.14332657
ADAM.9	0.008872105	10.63665463	0.160962667	0.872164616	0.960485083	-6.143332147
IL.18.BPa	-0.005501397	12.98814116	-0.159299551	0.873474244	0.961116263	-6.143587037
IL.4	-0.004807685	8.72168153	-0.155780731	0.876246293	0.96282531	-6.144117607
Activated.Protein.C	0.006002699	9.339416263	0.155454916	0.876503041	0.96282531	-6.144166135
TGF.b.R.II	-0.010304751	10.01455116	-0.154197838	0.87749376	0.963045648	-6.144352413
CATZ	-0.004806425	12.21888038	-0.153192747	0.878286024	0.963045648	-6.144500263
Myokinase..human	-0.007097623	14.16332497	-0.152391719	0.878917522	0.963045648	-6.144617403
LEAP.1	0.026133953	12.3790006	0.150342036	0.880533761	0.963418938	-6.144914346
TLR4	0.009586144	8.675211163	0.150087244	0.880734707	0.963418938	-6.144950977
RAN	0.011136933	11.54183874	0.148221834	0.882206131	0.964220268	-6.145217275
PKC.Z	-0.004816798	9.348466781	-0.144537302	0.885113658	0.966373356	-6.145733477
C3a	-0.010520077	8.948550182	-0.143848832	0.885657114	0.966373356	-6.14582849
PLXC1	0.003469797	9.435484055	0.142217406	0.886945125	0.966970249	-6.146051828
DcR3	-0.004390708	9.206670916	-0.141034997	0.887878825	0.967180189	-6.146212104
CBPE	0.00616208	10.77282849	0.137734975	0.890485536	0.968439709	-6.146652345
IFN.g.R1	-0.007231494	8.727555749	-0.137692276	0.890519272	0.968439709	-6.146657973
CEBPB	0.006154966	9.812629317	0.13533716	0.892380334	0.969655567	-6.146965689
IL.27	-0.006588631	9.27478091	-0.13255306	0.894581152	0.970374426	-6.147322609
Clusterin	-0.002827384	10.01162203	-0.131768669	0.895201357	0.970374426	-6.147421828
FGF9	0.00505484	8.956290897	0.131678508	0.89527265	0.970374426	-6.147433194
phosphoglycerate.kinase.1	0.007515883	11.35148038	0.130462535	0.896234238	0.970610524	-6.147585736
NET4	0.003175853	9.63236318	0.127355029	0.898692336	0.971359547	-6.147969138
RAD51	-0.00452868	11.05422178	-0.125878023	0.89986102	0.971359547	-6.148148129
STX1a	-0.002798944	8.281187266	-0.124355555	0.901065903	0.971359547	-6.148330445
I.309	0.003699637	11.49609133	0.124274081	0.901130388	0.971359547	-6.148340139
NRG4	0.005990843	9.623065189	0.12389229	0.901432577	0.971359547	-6.148385481
LRRK2	0.003722848	10.93100198	0.122113438	0.902840733	0.971359547	-6.148594899
TIMD3	0.003659336	12.935329	0.121793187	0.903094279	0.971359547	-6.14863228
SPHK2	0.004097728	8.917545938	0.121033127	0.903696066	0.971359547	-6.148720603
Factor.D	0.004616155	9.845995721	0.120914224	0.903790214	0.971359547	-6.14873437
STAT6	0.005206469	8.437701019	0.118512262	0.90569239	0.971359547	-6.149009583
CXCL16..soluble	-0.003031924	13.32473105	-0.118264554	0.905888587	0.971359547	-6.149037651
NXPH1	-0.004512473	12.35759607	-0.117440649	0.906541203	0.971359547	-6.149130586
STRATIFIN	-0.003076424	9.190624473	-0.116304039	0.907441617	0.971359547	-6.149257726
Carbonic.anhydrase.XIII	0.009535657	10.47646907	0.11420043	0.909108393	0.971359547	-6.149489773
C8	0.003577044	11.54905425	0.113082686	0.909994191	0.971359547	-6.149611347
S100A7	0.005927049	8.092467725	0.113044323	0.910024595	0.971359547	-6.149615499
GOT1	0.002881486	11.42929378	0.112830194	0.910194303	0.971359547	-6.149638645
VEGF.sR3	-0.003780503	12.90444866	-0.112666644	0.910323928	0.971359547	-6.149656294
IL.17	-0.006090385	8.683625454	-0.111634642	0.911141915	0.971438071	-6.149767069
Granzyme.H	0.003653521	7.848238635	0.110325897	0.912179389	0.971750288	-6.149906085
b2.Microglobulin	-0.002783725	10.56408294	-0.10809492	0.913948285	0.972840548	-6.150139281
Enterokinase	-0.002783571	8.418220703	-0.106989524	0.914824889	0.972980016	-6.150253059
PKC.D	0.003435108	11.69927697	0.103134853	0.917882538	0.975159968	-6.150640671
NKp44	0.002384815	8.127866852	0.102521676	0.918369043	0.975159968	-6.150701018
OLR1	0.004275852	10.54382189	0.097423972	0.922414816	0.977717786	-6.151188794
RSPO2	-0.003514524	8.406951983	-0.09649239	0.923154382	0.977717786	-6.151275245
C3d	0.003392571	13.25616181	0.095607623	0.923856845	0.977717786	-6.151356582
LD78.beta	0.002723306	10.51217367	0.094536504	0.924707343	0.977717786	-6.151454048
Lymphotactin	0.00349205	8.93376769	0.091515578	0.9271065	0.977717786	-6.151723021
CLC7A	0.00305367	9.224290211	0.090077265	0.928249014	0.977717786	-6.151848015
Olfactomedin.4	0.003593114	7.333065997	0.089176821	0.92896435	0.977717786	-6.151925258
JAM.B	0.002140173	12.8595059	0.087540814	0.930264185	0.977717786	-6.152063614
KIRR3	-0.002067418	8.051967913	-0.08627929	0.931266614	0.977717786	-6.152168552
gp130..soluble	0.001996952	12.62484055	0.086120914	0.93139247	0.977717786	-6.152181618
RPS6KA3	-0.005501222	9.102639247	-0.084700794	0.932521068	0.977717786	-6.15229771
CD38	-0.003501351	9.249554512	-0.084625515	0.932580898	0.977717786	-6.152303811
FGF7	-0.002271824	10.42143609	-0.08423494	0.932891321	0.977717786	-6.152335373
PSA	0.005114909	10.18991571	0.08340618	0.933550043	0.977717786	-6.152401861
IL.13.Ra1	0.002282391	11.14068426	0.082788452	0.934041059	0.977717786	-6.152450991
MASP3	-0.002176893	12.15145273	-0.082626883	0.934169491	0.977717786	-6.152463781
TRY3	0.002803183	8.731085144	0.0826244	0.934171464	0.977717786	-6.152463978
EG.VEGF	-0.00292819	7.638928569	-0.082508415	0.934263662	0.977717786	-6.152473143
IMDH2	-0.001911246	10.90116939	-0.080194058	0.936103552	0.978858281	-6.152653345
Survivin	0.00152784	8.989362447	0.075946245	0.939481401	0.980862611	-6.152970752
Factor.B	-0.001404333	14.72682902	-0.07589322	0.939523573	0.980862611	-6.152974605
HB.EGF	0.00427148	8.265666083	0.073673504	0.94128913	0.981920316	-6.153133485
S100A6	0.00395837	11.15276963	0.069339853	0.944736932	0.984351306	-6.153430082
VEGF.C	0.002699561	10.03557478	0.06884825	0.945128113	0.984351306	-6.153462592
MK12	-0.002170921	9.352124976	-0.067440443	0.946248411	0.984430818	-6.153554413
Mcl.1	0.003785061	10.06392311	0.064868329	0.948295511	0.984430818	-6.153717273
EphB4	-0.001035226	11.34743308	-0.064458618	0.948621625	0.984430818	-6.15374263
PIGR	-0.003124707	11.35693381	-0.064329283	0.948724572	0.984430818	-6.153750602
AGR2	-0.001786487	9.517669728	-0.06381094	0.949137168	0.984430818	-6.153782388
ANGL3	0.001511751	8.500758163	0.061942136	0.950624831	0.984430818	-6.153894853
C3adesArg	0.002208893	17.42771113	0.061389128	0.951065087	0.984430818	-6.153927493
IL.3.Ra	0.002829286	9.831897044	0.061170327	0.95123928	0.984430818	-6.153940326
MCP.2	0.001213041	7.633037189	0.058515528	0.953353029	0.984435251	-6.154092385
Thrombopoietin.Receptor	-0.001588329	7.515372088	-0.058341813	0.953491352	0.984435251	-6.154102099
Properdin	0.002390177	16.80391596	0.058322622	0.953506634	0.984435251	-6.154103171
PIM1	-0.002777945	9.605952325	-0.057262448	0.954350846	0.984527947	-6.154161814
UBP25	-0.00268462	10.15016887	-0.055113608	0.956062113	0.985009976	-6.154277376
Eotaxin.3	-0.00282229	9.851781676	-0.054133686	0.956842559	0.985009976	-6.154328608
KI3L2	-0.004326791	9.145924414	-0.052427229	0.958201744	0.985009976	-6.15441563
p53	-0.001432889	9.721429144	-0.05219915	0.958383418	0.985009976	-6.15442705
RXFP1	0.001811794	8.555319248	0.050294332	0.959900757	0.985009976	-6.15452048
HCK	0.001628699	7.593221544	0.049571902	0.960476269	0.985009976	-6.154555007
BCAR3	-0.001341128	10.36279886	-0.048743753	0.961136025	0.985009976	-6.154593971
AIF1	0.001422645	11.18916189	0.048616028	0.961237782	0.985009976	-6.154599922
ILT.2	-0.003356822	11.72824964	-0.047064555	0.962473863	0.985009976	-6.154670963
Transgelin.2	0.001990896	11.72496157	0.046557097	0.962878181	0.985009976	-6.154693699
HO.2	0.001666079	8.523602505	0.045737678	0.963531076	0.985009976	-6.154729891
Ephrin.A4	-0.001042285	10.71349583	-0.044809047	0.964271019	0.985009976	-6.154770131
KIF23	-0.002214238	9.670271702	-0.044357962	0.964630459	0.985009976	-6.15478938
Flt3.ligand	0.002160956	8.806482562	0.041157068	0.967181245	0.986842475	-6.154920374
SHPS1	0.004531494	12.12552686	0.0393997	0.968581833	0.987499447	-6.154988123
hnRNP.K	0.002202671	8.255435344	0.037466403	0.970122745	0.988298347	-6.15505924
H6ST1	-0.000694914	11.24995008	-0.03557063	0.971633857	0.98893581	-6.155125502
ATP.synthase.beta.chain	-0.001597584	10.69747994	-0.03478	0.972264096	0.98893581	-6.15515212
ADAMTS.4	0.000947415	7.314688338	0.031636694	0.974769899	0.990710021	-6.155252029
ASAHL	0.001841443	12.59438233	0.029321151	0.976615982	0.990710021	-6.155319578
Aurora.kinase.A	0.002212031	10.25878871	0.029022757	0.976853888	0.990710021	-6.15532791
NCK1	-0.001579329	9.966299754	-0.028782988	0.977045055	0.990710021	-6.155334543
Prothrombin	0.000415178	17.36445444	0.026201027	0.979103719	0.992026672	-6.155402482
Carbonic.Anhydrase.X	0.000833463	9.332697192	0.023871657	0.980961107	0.992503187	-6.155458301
DSC3	0.001316902	8.390992362	0.023389977	0.981345201	0.992503187	-6.155469195
IL.17B	-0.000782921	7.193312189	-0.022749857	0.981855643	0.992503187	-6.15548333
CDON	-0.000583473	12.75957612	-0.020348276	0.983770766	0.993195105	-6.155532863
UCRP	-0.001143667	10.55706453	-0.01998273	0.984062276	0.993195105	-6.155539918
DPP2	0.000717102	10.49023568	0.017113011	0.986350849	0.994391454	-6.155590863
GDF.9	-0.000831608	8.544887408	-0.016585438	0.986771597	0.994391454	-6.155599371
Sialoadhesin	-0.000342366	6.847983315	-0.007279989	0.994193328	0.998886106	-6.15570565
DSCAM	-0.000369164	10.04082413	-0.006853907	0.994533174	0.998886106	-6.155708532
CLM6	-0.00017251	11.6554384	-0.004965352	0.996039512	0.998886106	-6.155719214
Secretin	-0.000199371	7.581649583	-0.004714515	0.996239584	0.998886106	-6.155720376
CFC1	-9.44E-05	10.75105571	-0.003563523	0.99715764	0.998886106	-6.155724936
Gro.a	0.000176333	11.81674615	0.002696681	0.997849055	0.998886106	-6.155727533
IL.17.RD	0.000101417	8.905119752	0.002578262	0.997943508	0.998886106	-6.155727832
IFN.lambda.1	-7.38E-05	8.117781787	-0.002387252	0.998095863	0.998886106	-6.155728286
CTLA.4	-0.000105901	6.728844409	-0.001639901	0.99869197	0.998886106	-6.155729726
Tenascin	5.34355965697841e-05	13.89353064	0.001396508	0.998886106	0.998886106	-6.15573008
